# Supplementary material for: Nested association mapping-based GWAS for grain yield and related traits in wheat grown under diverse Australian environments
Source: Theor Appl Genet. 2022 Oct 7;135(12):4437–56. doi: 10.1007/s00122-022-04230-9 (PMC9734238; doi:10.1007/s00122-022-04230-9)
Supplement: Supplementary file 2 — Supplementary file2 (XLSX 2011 kb) [file 122_2022_4230_MOESM2_ESM.xlsx]

## Sheet: Supplementary Table 1.
Check variety	Environments in which they were grown and the number of replications in each environment
	17RSW-NAM_A	18DND-NAM_A	18RSW-NAM_A	18RSW-NAM_B	19DND-NAM_B	19DND-NAM_C	19LKH-NAM_A	19RSW-NAM_ABC	20MRA-NAM_BC
Agtkatana	2	0	0	0	0	0	0	0	0
1Axe	2	2	2	2	1	2	2	6	4
Barley	0	1	0	0	1	1	0	0	2
Bonnie Rock	0	0	0	0	1	2	0	0	6
Bowie	2	2	2	0	2	1	2	4	0
Cascades	0	0	0	0	1	2	0	0	6
Chief CL Plus	0	0	0	0	1	2	0	0	6
Corack	0	0	0	0	1	2	0	0	6
Cutlass	2	2	2	0	2	1	2	4	4
Devil	0	0	0	0	1	2	0	0	0
Emu Rock	0	0	0	0	1	2	0	0	6
Frame	2	2	2	0	1	1	2	5	4
1Gladius	2	2	2	2	2	2	2	5	4
Halberd	2	0	0	0	0	0	0	0	0
Janz	2	2	2	0	1	1	2	5	0
Krichauff	2	2	2	0	2	1	2	5	0
Mace	2	2	2	0	2	4	2	5	8
Magenta	0	0	0	0	1	2	0	0	4
Saintly	0	0	0	10	0	0	0	0	0
Scepter	2	2	2	0	2	3	2	5	4
1Scout	2	2	2	2	2	2	2	4	4
1Tincurrin	1	2	2	2	2	1	2	8	4
Trojan	2	2	2	0	1	1	2	5	0
Vixen	0	0	0	0	0	0	0	0	6
Wallup	0	0	0	0	1	2	0	0	4
1Wyalkatchem	2	2	2	2	1	1	2	4	5
xCHOCO	0	2	0	0	0	0	0	0	0
1Yitpi	2	2	2	2	3	4	2	5	9
1 Check varieties that were present in all environments

## Sheet: Supplementary Table 2.
Weather data for the multi-environmental trials
Trial details				Trial design			Environmental conditions
Site	Trial Name	Sowing date					Month	Temperature (oC)			Total Rainfall (mm)
								Max	Min	Mean
			Harvesting date	Number of plots	Plot size	Planting density
Roseworthy 2017	17RSW-NAM_A	2017-05-18	2017-11-29	960	1.25m*4m	200 plants/m2	May	22	4	14	19.2
							June	19	2	11	10.4
							July	20	3	12	65.8
							August	22	4	12	70.6
							September	29	4	12	ꟷ
							October	32	7	17	21.8
							November	37	9	21
Roseworthy 2018	18RSW-NAM_A	2018-05-18	2018-12-05	504	1.25m*4m	200 plants/m2
							May	26	6	15	18.8
							June	20	2	11	38.4
							July	20	3	12	30.6
							August	26	5	13	80
							September	26	3	13	21.8
							October	33	3	17	17
							November	35	8	18	40.6
Roseworthy 2018	18RSW-NAM_B	2018-07-02	2018-12-15	1992	1.25*4m	200 plants/m2
							May	ꟷ	ꟷ	ꟷ	ꟷ
							June	ꟷ	ꟷ	ꟷ	ꟷ
							July	20	3	12	30.6
							August	26	5	13	80
							September	26	3	13	21.8
							October	33	3	17	17
							November	35	8	18	40.6
Dandaragan 2018	18DND-NAM_A	2018-06-07	2018-12-07	528	1.25m*4m	200 plants/m2
							June	24	4	14	ꟷ
							July	22	3	14	133.8
							August	25	3	13	164
							September	28	3	14	32.5
							October	33	7	14	38.4
							November	36	6	19	0
							December	40	9	23	0
Roseworthy 2019	19RSW-NAM_ABC	2019-05-18	2019-11-25	1824	1.25m*4m	200 plants/m2
							May	25	6	14	52.4
							June	22	0	12	48.6
							July	22	5	12	29.8
							August	21	2	11	34.2
							September	30	4	13	29
							October	36	6	17	14.2
							November	39	8	17	14.8
Lockhart 2019	19LKH-NAM_A	2019-05-30	2019-11-28	504	1.25m*4m	200 plants/m2
							May	25	1	11	51.6
							June	18	-3	7	45
							July	17	-2	8	23.8
							August	21	-3	7	12.6
							September	26	-2	12	11.4
							October	35	0	17	17.4
							November	39	5	19	28.4
Dandaragan 2019	19DND-NAM_B	2019-05-25	2019-12-15	840	1.25m*4m	200 plants/m2
							May	29	2	15	15.1
							June	25	3	14	186.9
							July	23	5	13	70
							August	30	2	14	92.9
							September	33	2	16	23
							October	36	5	18	27.2
							November	41	6	22	0
Dandaragan 2019	19DND-NAM_C	2019-05-25	2019-12-15	528	1.25m*4m	200 plants/m2
							May	29	2	15	15.1
							June	25	3	14	186.9
							July	23	5	13	70
							August	30	2	14	92.9
							September	33	2	16	23
							October	36	5	18	27.2
							November	41	6	22	0
Moora 2020	20MRA-NAM_BC	2020-05-21	2020-11-06	1008	1.25m*4m	200 plants/m2
							May	30	2	15	10.4
							June	26	6	16	13.6
							July	25	4	14	7.4
							August	26	4	13	18.6
							September	30	5	16	6
							October	35	4	18	2
							November	35	7	18	11.6

## Sheet: Supplementary Table 3.
Allele effects combinations
ID	R2%	SCEP20-006	SCEP43-005
NRGV3_scaffold76358-1|TaGBSv1-10244_2156955_66375368:.	6.08682	-0.0293675	-0.0293675
Block_7A_7171872_7208563:.	4.76573	-0.0106022	-0.0106022
Block_6B_728342098_728342200:.	3.0164	0.040571	0.040571
Block_2B_648514737_648514763:.	2.67331	-0.106985	-0.106985
Block_4B_628802049_628802086:.	2.64314	0.133727	0.133727
Block_6A_18574198_18574260:.	2.31565	-0.0450108	-0.0450108
Block_1B_380392188_380392255:.	2.01997	-0.0270737	-0.0117956
NRGV3_scaffold115614|TaGBSv1-1099_274561_617787002:.	1.71508	0.181336	0.181336
Block_2D_66027908_66043058:.	1.66956	-0.0188346	0.0200373
Block_Unknown_32182938_32183076:.	1.65534	0.0476162	0.0476162
Block_4A_717784244_717784255:.	1.59853	-0.0335667	0.0242947
NRGV3_scaffold145916|TaGBSv1-2740_4366302_712188478:.	1.57049	0.0224877	0.0224877
Block_7A_713738565_713738650:.	1.56906	0.0549785	0.0549785
NRGV3_scaffold51112|TaGBSv1-3541_367393_20667548:.	1.37331	0.0769125	0.0769125
Block_4D_3710767_3712277:.	1.34537	-0.10105	-0.10105
Block_6B_720049945_720049994:.	1.26934	-0.0213274	0.00331808
NRGV3_scaffold37728|TaGBSv1-6121_2702459_448350900:.	1.26544	0.00123142	0.00123142
Block_2D_649542127_649542203:.	1.22502	0.0277273	0.0277273
Block_6A_90201989_90202010:.	1.16217	0.0992028	0.0992028
NRGV3_scaffold56324|TaGBSv1-8354_5137362_159661590:.	1.06344	0.0134616	0.0134616
NRGV3_scaffold2846|TaGBSv1-5040_709083_1809363:.	1.01281	0.00419885	0.00419885
Block_3B_201138079_201138188:.	0.982014	0.012843	0.012843
NRGV3_scaffold86497|TaGBSv1-11214_4961657_455373706:.	0.97297	0.0251291	0.0251291
Allelic combinations
ID	R2%	SCEP20-006	SCEP43-005
NRGV3_scaffold76358-1|TaGBSv1-10244_2156955_66375368:.	6.08682	0/0:.	0/0:.
Block_7A_7171872_7208563:.	4.76573	1/1:.	1/1:.
Block_6B_728342098_728342200:.	3.0164	1/1:.	1/1:.
Block_2B_648514737_648514763:.	2.67331	1/1:.	1/1:.
Block_4B_628802049_628802086:.	2.64314	0/0:.	0/0:.
Block_6A_18574198_18574260:.	2.31565	1/1:.	1/1:.
Block_1B_380392188_380392255:.	2.01997	1/1:.	0/1:.
NRGV3_scaffold115614|TaGBSv1-1099_274561_617787002:.	1.71508	1/1:.	1/1:.
Block_2D_66027908_66043058:.	1.66956	1/1:.	0/0:.
Block_Unknown_32182938_32183076:.	1.65534	0/0:.	0/0:.
Block_4A_717784244_717784255:.	1.59853	0/0:.	1/1:.
NRGV3_scaffold145916|TaGBSv1-2740_4366302_712188478:.	1.57049	1/1:.	1/1:.
Block_7A_713738565_713738650:.	1.56906	1/1:.	1/1:.
NRGV3_scaffold51112|TaGBSv1-3541_367393_20667548:.	1.37331	0/0:.	0/0:.
Block_4D_3710767_3712277:.	1.34537	1/1:.	1/1:.
Block_6B_720049945_720049994:.	1.26934	1/1:.	0/0:.
NRGV3_scaffold37728|TaGBSv1-6121_2702459_448350900:.	1.26544	1/1:.	1/1:.
Block_2D_649542127_649542203:.	1.22502	0/0:.	0/0:.
Block_6A_90201989_90202010:.	1.16217	1/1:.	1/1:.
NRGV3_scaffold56324|TaGBSv1-8354_5137362_159661590:.	1.06344	0/0:.	0/0:.
NRGV3_scaffold2846|TaGBSv1-5040_709083_1809363:.	1.01281	0/1:.	0/1:.
Block_3B_201138079_201138188:.	0.982014	0/0:.	0/0:.
NRGV3_scaffold86497|TaGBSv1-11214_4961657_455373706:.	0.97297	1/1:.	1/1:.

## Sheet: Supplementary Table 4.
Environment	Genotype	Yield	Tgw	Scg	Hwt	Population
17RSW-NAM_A	Agtkatana	4.30954	33.9992	0.824876	76.1216	Check
17RSW-NAM_A	Axe	3.84011	35.8669	0.114626	72.9463	Check
17RSW-NAM_A	Barley	4.472	36.4219	0.468665	73.7184	Check
17RSW-NAM_A	Bonnie Rock	4.37312	35.4036	0.72143	75.6024	Check
17RSW-NAM_A	Bowie	4.02253	32.4838	0.883222	70.4486	Check
17RSW-NAM_A	Cascades	3.8045	33.7401	0.445579	72.0422	Check
17RSW-NAM_A	Chief CL Plus	4.4435	37.5658	0.387766	73.2754	Check
17RSW-NAM_A	Corack	4.36702	37.5005	0.646823	73.7012	Check
17RSW-NAM_A	Cutlass	4.26234	32.3244	0.365525	75.7531	Check
17RSW-NAM_A	Devil	4.15934	39.3875	0.474145	72.9843	Check
17RSW-NAM_A	Emu Rock	4.23926	41.9536	0.48036	73.502	Check
17RSW-NAM_A	Frame	3.92243	33.9466	0.801726	75.9163	Check
17RSW-NAM_A	Gladius	4.17137	35.8164	0.261318	72.8731	Check
17RSW-NAM_A	GLEP01-005	3.67239	32.0546	0.0855859	NA	NA
17RSW-NAM_A	GLEP01-006	3.52724	34.8058	0.15268	73.2436	NAM RIL
17RSW-NAM_A	GLEP01-007	3.41354	36.5524	0.171061	NA	NA
17RSW-NAM_A	GLEP01-008	2.92049	31.7398	0.158003	NA	NA
17RSW-NAM_A	GLEP01-010	3.5978	34.5692	0.213743	NA	NA
17RSW-NAM_A	GLEP01-014	3.40168	37.4842	0.310157	73.0758	NAM RIL
17RSW-NAM_A	GLEP01-017	3.49053	31.9918	0.158003	NA	NA
17RSW-NAM_A	GLEP01-021	3.54245	35.7279	0.230206	73.2746	NAM RIL
17RSW-NAM_A	GLEP01-022	3.4152	36.1076	0.185195	NA	NA
17RSW-NAM_A	GLEP01-023	3.50803	35.1888	0.213911	72.9195	NAM RIL
17RSW-NAM_A	GLEP01-024	3.45556	35.0437	0.198417	73.0758	NAM RIL
17RSW-NAM_A	GLEP02-003	3.55313	NA	0.142126	73.9919	NAM RIL
17RSW-NAM_A	GLEP02-004	3.97681	NA	0.128647	73.3457	NAM RIL
17RSW-NAM_A	GLEP02-006	3.99968	NA	0.143389	74.1405	NAM RIL
17RSW-NAM_A	GLEP02-007	3.4919	33.4049	0.176515	NA	NA
17RSW-NAM_A	GLEP02-008	3.6593	33.298	0.205062	NA	NA
17RSW-NAM_A	GLEP02-009	3.79175	NA	0.290288	73.0022	NAM RIL
17RSW-NAM_A	GLEP02-013	4.01924	NA	0.262213	73.2287	NAM RIL
17RSW-NAM_A	GLEP02-014	2.72904	NA	0.144241	72.0834	NAM RIL
17RSW-NAM_A	GLEP02-017	3.53085	NA	0.638939	72.0951	NAM RIL
17RSW-NAM_A	GLEP02-019	3.28917	32.87	0.36035	NA	NA
17RSW-NAM_A	GLEP02-020	3.52135	39.6326	0.115922	NA	NA
17RSW-NAM_A	GLEP02-022	3.59227	37.0545	0.126435	NA	NA
17RSW-NAM_A	GLEP02-023	3.32584	NA	0.14508	71.8828	NAM RIL
17RSW-NAM_A	GLEP03-003	3.73848	40.0694	-0.0386649	NA	NA
17RSW-NAM_A	GLEP03-004	3.87431	35.8705	0.0546171	NA	NA
17RSW-NAM_A	GLEP03-009	3.55087	38.1203	0.200408	NA	NA
17RSW-NAM_A	GLEP03-011	3.51868	40.0798	0.11469	NA	NA
17RSW-NAM_A	GLEP03-012	3.97554	35.1424	0.117475	NA	NA
17RSW-NAM_A	GLEP03-013	3.48889	38.0601	0.100111	74.0558	NAM RIL
17RSW-NAM_A	GLEP03-014	3.4921	34.4813	0.188037	72.5083	NAM RIL
17RSW-NAM_A	GLEP03-015	4.07325	38.7428	0.105688	NA	NA
17RSW-NAM_A	GLEP03-016	3.84744	41.7487	0.0573825	NA	NA
17RSW-NAM_A	GLEP03-017	3.51913	37.1734	0.136983	73.1765	NAM RIL
17RSW-NAM_A	GLEP03-018	3.81632	39.4203	0.0442272	NA	NA
17RSW-NAM_A	GLEP03-019	3.47796	37.7723	0.0734419	NA	NA
17RSW-NAM_A	GLEP03-022	3.55681	36.0933	0.130825	NA	NA
17RSW-NAM_A	GLEP03-023	3.47484	34.1537	0.156732	72.7468	NAM RIL
17RSW-NAM_A	GLEP04-001	3.1542	NA	0.15872	72.3379	NAM RIL
17RSW-NAM_A	GLEP04-002	3.38478	NA	0.1622	72.3114	NAM RIL
17RSW-NAM_A	GLEP04-003	3.64332	37.7379	0.222784	NA	NA
17RSW-NAM_A	GLEP04-006	3.7058	39.7735	0.229149	NA	NA
17RSW-NAM_A	GLEP04-007	3.78553	NA	0.169316	72.8637	NAM RIL
17RSW-NAM_A	GLEP04-008	3.38587	37.0641	0.151952	NA	NA
17RSW-NAM_A	GLEP04-009	3.62074	39.412	0.207788	NA	NA
17RSW-NAM_A	GLEP04-010	3.5793	36.5811	0.160176	NA	NA
17RSW-NAM_A	GLEP04-011	2.89538	NA	0.349377	74.2404	NAM RIL
17RSW-NAM_A	GLEP04-013	3.32242	35.0879	0.13472	NA	NA
17RSW-NAM_A	GLEP04-015	3.25207	NA	0.158473	74.1093	NAM RIL
17RSW-NAM_A	GLEP04-016	3.82131	36.8926	0.102193	NA	NA
17RSW-NAM_A	GLEP04-017	3.60409	NA	0.157984	73.0924	NAM RIL
17RSW-NAM_A	GLEP04-018	3.76213	40.6404	0.275847	NA	NA
17RSW-NAM_A	GLEP04-022	3.90762	NA	0.157752	73.9669	NAM RIL
17RSW-NAM_A	GLEP04-023	3.86639	NA	0.164947	74.7221	NAM RIL
17RSW-NAM_A	GLEP04-024	3.47722	41.4429	0.175654	NA	NA
17RSW-NAM_A	GLEP05-001	2.7445	30.0909	0.760275	72.9313	NAM RIL
17RSW-NAM_A	GLEP05-002	3.28107	31.9876	0.390994	NA	NA
17RSW-NAM_A	GLEP05-004	3.62654	36.2763	0.148806	74.8476	NAM RIL
17RSW-NAM_A	GLEP05-005	4.05299	34.5686	0.281388	74.0259	NAM RIL
17RSW-NAM_A	GLEP05-006	3.99015	40.5083	0.173623	75.0427	NAM RIL
17RSW-NAM_A	GLEP05-007	3.52541	32.882	0.307033	72.6056	NAM RIL
17RSW-NAM_A	GLEP05-008	3.77297	35.229	0.226223	NA	NA
17RSW-NAM_A	GLEP05-010	3.14279	33.7083	0.181018	72.5944	NAM RIL
17RSW-NAM_A	GLEP05-011	3.58172	35.7819	0.0582832	73.578	NAM RIL
17RSW-NAM_A	GLEP05-012	3.65316	35.6704	0.0852463	74.6398	NAM RIL
17RSW-NAM_A	GLEP05-013	3.35712	37.7589	0.0966537	NA	NA
17RSW-NAM_A	GLEP05-014	3.09447	29.2926	0.72793	72.257	NAM RIL
17RSW-NAM_A	GLEP05-015	3.33142	30.0568	0.475106	71.126	NAM RIL
17RSW-NAM_A	GLEP05-016	3.58012	33.3796	0.166121	72.7281	NAM RIL
17RSW-NAM_A	GLEP05-017	3.23242	32.6906	0.226223	NA	NA
17RSW-NAM_A	GLEP05-018	3.89135	35.9782	0.196199	75.7197	NAM RIL
17RSW-NAM_A	GLEP05-019	3.85442	36.4586	0.048407	73.9999	NAM RIL
17RSW-NAM_A	GLEP05-020	3.64382	38.363	0.258389	NA	NA
17RSW-NAM_A	GLEP05-021	3.84413	31.7552	0.162564	72.5408	NAM RIL
17RSW-NAM_A	GLEP05-022	3.67816	38.4277	0.225979	NA	NA
17RSW-NAM_A	GLEP05-023	3.31007	33.1578	0.264425	72.0402	NAM RIL
17RSW-NAM_A	GLEP05-024	3.67376	32.5131	0.0977623	72.2206	NAM RIL
17RSW-NAM_A	GLEP07-002	3.96303	38.7235	0.189336	75.1509	NAM RIL
17RSW-NAM_A	GLEP07-003	2.7768	33.9693	0.0968365	72.2978	NAM RIL
17RSW-NAM_A	GLEP07-004	3.16778	36.8853	0.150517	73.6822	NAM RIL
17RSW-NAM_A	GLEP07-005	3.53306	38.0208	0.0873211	73.6082	NAM RIL
17RSW-NAM_A	GLEP07-006	4.10837	37.5378	0.103764	70.7532	NAM RIL
17RSW-NAM_A	GLEP07-008	3.23148	39.051	0.158528	75.1077	NAM RIL
17RSW-NAM_A	GLEP07-009	3.46477	43.0566	0.142764	73.0557	NAM RIL
17RSW-NAM_A	GLEP07-010	3.6921	39.7853	0.212201	73.924	NAM RIL
17RSW-NAM_A	GLEP07-011	3.29589	39.8743	0.226162	NA	NA
17RSW-NAM_A	GLEP07-012	3.76376	37.1036	0.344139	73.034	NAM RIL
17RSW-NAM_A	GLEP07-013	3.37182	38.3713	0.161876	71.1366	NAM RIL
17RSW-NAM_A	GLEP07-014	3.26254	30.1875	0.649967	72.3573	NAM RIL
17RSW-NAM_A	GLEP07-015	3.82822	39.7226	0.230798	73.5537	NAM RIL
17RSW-NAM_A	GLEP07-016	3.19907	37.6941	0.163509	73.3899	NAM RIL
17RSW-NAM_A	GLEP07-017	2.72869	35.6141	0.139479	NA	NA
17RSW-NAM_A	GLEP07-018	3.93191	39.2266	0.0955013	72.8055	NAM RIL
17RSW-NAM_A	GLEP07-019	3.05424	32.9073	0.330681	NA	NA
17RSW-NAM_A	GLEP07-020	3.11541	29.49	0.72943	NA	NA
17RSW-NAM_A	GLEP07-021	3.85031	36.1372	0.164954	74.1427	NAM RIL
17RSW-NAM_A	GLEP07-023	2.83751	35.2569	0.33944	73.0439	NAM RIL
17RSW-NAM_A	GLEP07-024	3.48987	45.8411	0.262357	70.453	NAM RIL
17RSW-NAM_A	GLEP08-001	3.28167	34.4127	0.354813	73.433	NAM RIL
17RSW-NAM_A	GLEP08-002	3.49037	33.0233	0.264856	73.1332	NAM RIL
17RSW-NAM_A	GLEP08-003	3.56746	36.3296	0.227287	73.1748	NAM RIL
17RSW-NAM_A	GLEP08-004	3.45217	38.0222	0.285443	74.1858	NAM RIL
17RSW-NAM_A	GLEP08-005	3.40379	36.9925	0.26193	74.7768	NAM RIL
17RSW-NAM_A	GLEP08-007	3.77331	36.6951	0.131045	72.2759	NAM RIL
17RSW-NAM_A	GLEP08-008	3.79477	40.653	0.182082	75.0478	NAM RIL
17RSW-NAM_A	GLEP08-009	3.78369	33.7464	0.254663	71.5302	NAM RIL
17RSW-NAM_A	GLEP08-010	3.27068	31.8274	0.163033	72.5516	NAM RIL
17RSW-NAM_A	GLEP08-011	3.6418	33.7837	0.21289	72.3709	NAM RIL
17RSW-NAM_A	GLEP08-012	3.52968	34.2074	0.131407	72.8277	NAM RIL
17RSW-NAM_A	GLEP08-013	3.76231	33.4351	0.361717	NA	NA
17RSW-NAM_A	GLEP08-014	3.37313	34.5261	0.131211	NA	NA
17RSW-NAM_A	GLEP08-015	2.79109	28.342	0.832126	71.2786	NAM RIL
17RSW-NAM_A	GLEP08-016	3.28278	38.4495	0.101992	73.5734	NAM RIL
17RSW-NAM_A	GLEP08-017	3.63025	42.7769	0.177984	74.5269	NAM RIL
17RSW-NAM_A	GLEP08-018	3.36658	29.9201	0.2889	72.5663	NAM RIL
17RSW-NAM_A	GLEP08-019	3.91098	36.814	0.266905	73.3588	NAM RIL
17RSW-NAM_A	GLEP08-021	2.67851	31.6537	0.489674	NA	NA
17RSW-NAM_A	GLEP08-022	3.17374	29.6625	0.366509	72.5596	NAM RIL
17RSW-NAM_A	GLEP08-023	2.67422	30.96	0.255029	NA	NA
17RSW-NAM_A	GLEP08-024	3.36934	36.0246	0.278441	74.7069	NAM RIL
17RSW-NAM_A	GLEP09-001	3.515	38.5398	0.199139	NA	NA
17RSW-NAM_A	GLEP09-002	2.93061	34.0505	0.361634	71.9894	NAM RIL
17RSW-NAM_A	GLEP09-003	3.15585	31.5182	0.283559	72.7382	NAM RIL
17RSW-NAM_A	GLEP09-004	4.11579	36.8766	0.12928	74.0886	NAM RIL
17RSW-NAM_A	GLEP09-006	3.83765	32.8588	0.334072	73.7365	NAM RIL
17RSW-NAM_A	GLEP09-007	3.51035	36.3215	0.0379049	74.4847	NAM RIL
17RSW-NAM_A	GLEP09-008	3.80235	37.8287	0.162577	74.8546	NAM RIL
17RSW-NAM_A	GLEP09-009	3.91925	34.3302	0.18264	73.7268	NAM RIL
17RSW-NAM_A	GLEP09-010	3.72084	37.5924	0.196194	73.9712	NAM RIL
17RSW-NAM_A	GLEP09-011	3.77385	32.9324	0.251177	74.9235	NAM RIL
17RSW-NAM_A	GLEP09-012	3.67044	33.4946	0.288345	73.6536	NAM RIL
17RSW-NAM_A	GLEP09-013	3.67617	35.7714	0.162732	73.6619	NAM RIL
17RSW-NAM_A	GLEP09-014	4.00501	38.9009	0.076651	72.7235	NAM RIL
17RSW-NAM_A	GLEP09-015	3.27466	32.9661	0.392241	NA	NA
17RSW-NAM_A	GLEP09-016	4.08752	40.0355	0.00324677	74.9651	NAM RIL
17RSW-NAM_A	GLEP09-017	3.91273	33.0426	0.309578	72.1655	NAM RIL
17RSW-NAM_A	GLEP09-018	3.19464	35.007	0.0920334	74.2419	NAM RIL
17RSW-NAM_A	GLEP09-019	3.44492	31.3185	0.39068	74.4115	NAM RIL
17RSW-NAM_A	GLEP09-020	4.01589	33.5247	0.192548	73.6571	NAM RIL
17RSW-NAM_A	GLEP09-021	3.41698	33.4672	0.255925	72.729	NAM RIL
17RSW-NAM_A	GLEP09-023	3.66318	38.861	-0.0232419	74.4174	NAM RIL
17RSW-NAM_A	GLEP09-024	3.86533	38.9187	-0.0105506	75.569	NAM RIL
17RSW-NAM_A	GLEP10-001	3.16354	33.046	0.149808	NA	NA
17RSW-NAM_A	GLEP10-002	2.9198	34.7252	0.0560605	NA	NA
17RSW-NAM_A	GLEP10-003	3.23043	33.7543	0.097586	NA	NA
17RSW-NAM_A	GLEP10-004	3.41716	33.7316	0.286404	72.9829	NAM RIL
17RSW-NAM_A	GLEP10-005	3.6645	34.8331	0.156039	72.5999	NAM RIL
17RSW-NAM_A	GLEP10-006	3.91444	36.0331	0.189332	72.5813	NAM RIL
17RSW-NAM_A	GLEP10-007	3.26029	35.739	0.0658339	75.1924	NAM RIL
17RSW-NAM_A	GLEP10-008	3.66324	33.2146	0.364783	72.5281	NAM RIL
17RSW-NAM_A	GLEP10-009	3.63999	36.1619	0.087091	72.4289	NAM RIL
17RSW-NAM_A	GLEP10-010	3.33443	33.8357	0.230717	72.9106	NAM RIL
17RSW-NAM_A	GLEP10-011	3.92411	34.6384	0.177343	73.094	NAM RIL
17RSW-NAM_A	GLEP10-012	2.95397	34.3928	0.245369	NA	NA
17RSW-NAM_A	GLEP10-013	3.87651	37.948	0.1367	73.1196	NAM RIL
17RSW-NAM_A	GLEP10-014	3.7446	36.2496	0.104506	73.858	NAM RIL
17RSW-NAM_A	GLEP10-015	3.43509	34.0447	0.166887	NA	NA
17RSW-NAM_A	GLEP10-016	3.71223	41.7378	0.0471542	72.595	NAM RIL
17RSW-NAM_A	GLEP10-017	3.40709	33.185	0.632448	69.8737	NAM RIL
17RSW-NAM_A	GLEP10-018	3.82133	35.8436	0.15448	72.1555	NAM RIL
17RSW-NAM_A	GLEP10-019	3.65616	37.8518	0.169742	72.8067	NAM RIL
17RSW-NAM_A	GLEP10-020	3.50471	34.908	0.19238	71.1366	NAM RIL
17RSW-NAM_A	GLEP10-021	3.48755	36.8054	0.163378	72.0837	NAM RIL
17RSW-NAM_A	GLEP10-022	3.09053	33.8294	0.256058	71.8036	NAM RIL
17RSW-NAM_A	GLEP10-023	3.17741	34.8685	0.0491425	74.5765	NAM RIL
17RSW-NAM_A	GLEP10-024	3.45297	38.1139	0.156918	NA	NA
17RSW-NAM_A	GLEP11-001	4.02823	40.2963	0.224183	NA	NA
17RSW-NAM_A	GLEP11-002	3.59238	41.0469	0.198421	NA	NA
17RSW-NAM_A	GLEP11-003	3.11822	39.7646	0.190242	NA	NA
17RSW-NAM_A	GLEP11-004	3.51801	36.4029	0.207601	NA	NA
17RSW-NAM_A	GLEP11-005	2.95635	36.8699	0.239118	NA	NA
17RSW-NAM_A	GLEP11-006	3.66953	35.3544	0.301542	NA	NA
17RSW-NAM_A	GLEP11-007	3.93293	37.1318	0.304419	NA	NA
17RSW-NAM_A	GLEP11-008	3.72522	37.1594	0.252686	NA	NA
17RSW-NAM_A	GLEP11-009	3.44943	36.552	0.2972	NA	NA
17RSW-NAM_A	GLEP11-010	3.74601	37.8986	0.194711	NA	NA
17RSW-NAM_A	GLEP11-011	4.20177	39.532	0.155958	NA	NA
17RSW-NAM_A	GLEP11-012	2.83567	34.5017	0.427291	NA	NA
17RSW-NAM_A	GLEP11-013	3.01026	34.8899	0.324798	NA	NA
17RSW-NAM_A	GLEP11-014	3.18083	37.2724	0.382011	NA	NA
17RSW-NAM_A	GLEP11-015	2.97435	40.1853	0.0929374	NA	NA
17RSW-NAM_A	GLEP11-016	3.22434	34.5578	0.381055	NA	NA
17RSW-NAM_A	GLEP11-017	3.65867	35.5899	0.273381	NA	NA
17RSW-NAM_A	GLEP11-018	3.98309	39.1857	0.170949	NA	NA
17RSW-NAM_A	GLEP11-019	3.48832	38.5208	0.161803	NA	NA
17RSW-NAM_A	GLEP11-020	3.85592	39.8223	0.14086	NA	NA
17RSW-NAM_A	GLEP11-021	3.68729	37.9204	0.267893	NA	NA
17RSW-NAM_A	GLEP11-022	4.03651	37.9338	0.366572	NA	NA
17RSW-NAM_A	GLEP11-023	3.63605	35.9486	0.203925	NA	NA
17RSW-NAM_A	GLEP11-024	3.24009	35.7788	0.320689	NA	NA
17RSW-NAM_A	GLEP13-001	3.06432	34.3599	0.168514	NA	NA
17RSW-NAM_A	GLEP13-002	3.5663	34.897	0.349853	NA	NA
17RSW-NAM_A	GLEP13-003	3.19875	35.6106	0.112414	NA	NA
17RSW-NAM_A	GLEP13-004	3.55195	35.0326	0.266031	NA	NA
17RSW-NAM_A	GLEP13-005	3.22987	36.3868	0.0992237	NA	NA
17RSW-NAM_A	GLEP13-006	4.02811	35.7752	0.297225	NA	NA
17RSW-NAM_A	GLEP13-007	3.51594	36.801	0.065569	NA	NA
17RSW-NAM_A	GLEP13-008	3.18883	33.7141	0.222388	NA	NA
17RSW-NAM_A	GLEP13-009	3.56467	37.9224	0.206029	NA	NA
17RSW-NAM_A	GLEP13-010	3.19011	38.2509	0.20593	NA	NA
17RSW-NAM_A	GLEP13-011	3.37163	34.8908	0.207521	NA	NA
17RSW-NAM_A	GLEP13-012	3.56398	34.9554	0.180703	NA	NA
17RSW-NAM_A	GLEP13-013	3.29589	35.1144	0.14175	NA	NA
17RSW-NAM_A	GLEP13-014	3.0472	33.0022	0.283447	NA	NA
17RSW-NAM_A	GLEP13-015	3.67326	33.2519	0.3396	NA	NA
17RSW-NAM_A	GLEP13-016	3.42527	34.5214	0.111824	73.2357	NAM RIL
17RSW-NAM_A	GLEP13-018	3.27656	35.0499	0.117184	NA	NA
17RSW-NAM_A	GLEP13-019	2.50984	31.5842	0.397547	NA	NA
17RSW-NAM_A	GLEP13-020	3.85303	35.7364	0.167858	NA	NA
17RSW-NAM_A	GLEP13-022	3.26799	35.2558	0.1819	NA	NA
17RSW-NAM_A	GLEP13-023	3.79664	37.349	0.150532	NA	NA
17RSW-NAM_A	GLEP13-024	3.29222	34.5868	0.188702	NA	NA
17RSW-NAM_A	GLEP16-001	3.70194	40.1929	0.132545	NA	NA
17RSW-NAM_A	GLEP16-002	3.57514	36.0019	0.0805254	73.0892	NAM RIL
17RSW-NAM_A	GLEP16-003	4.27772	34.9423	0.090256	74.6153	NAM RIL
17RSW-NAM_A	GLEP16-004	3.71229	38.7547	0.239139	72.3228	NAM RIL
17RSW-NAM_A	GLEP16-005	3.88928	41.9536	0.0858883	73.1092	NAM RIL
17RSW-NAM_A	GLEP16-006	3.42008	36.6203	0.125619	72.4967	NAM RIL
17RSW-NAM_A	GLEP16-007	3.58703	38.1344	0.205803	74.0509	NAM RIL
17RSW-NAM_A	GLEP16-008	3.31645	39.7673	0.0623973	72.4735	NAM RIL
17RSW-NAM_A	GLEP16-009	4.03986	39.1707	0.129652	75.2571	NAM RIL
17RSW-NAM_A	GLEP16-010	3.65926	41.1219	0.251923	NA	NA
17RSW-NAM_A	GLEP16-011	3.45461	37.716	0.163152	72.5441	NAM RIL
17RSW-NAM_A	GLEP16-012	4.18157	40.2197	0.0701793	73.4051	NAM RIL
17RSW-NAM_A	GLEP16-013	3.76472	39.2408	0.164259	73.734	NAM RIL
17RSW-NAM_A	GLEP16-014	3.97732	40.8893	0.0568624	73.3437	NAM RIL
17RSW-NAM_A	GLEP16-015	3.49886	36.1108	0.130699	73.2479	NAM RIL
17RSW-NAM_A	GLEP16-017	3.89388	42.1445	0.102642	72.9335	NAM RIL
17RSW-NAM_A	GLEP16-018	3.28944	37.2421	0.092698	71.6836	NAM RIL
17RSW-NAM_A	GLEP16-019	3.62373	44.8084	0.0310959	72.9865	NAM RIL
17RSW-NAM_A	GLEP16-020	3.5935	39.1718	0.139784	72.0887	NAM RIL
17RSW-NAM_A	GLEP16-021	3.81702	39.9438	0.326648	NA	NA
17RSW-NAM_A	GLEP16-022	3.95127	38.7619	0.0676296	75.9248	NAM RIL
17RSW-NAM_A	GLEP17-001	3.45362	34.8116	0.0886966	NA	NA
17RSW-NAM_A	GLEP17-002	3.58858	31.166	0.426637	NA	NA
17RSW-NAM_A	GLEP17-007	3.05892	38.373	0.512935	NA	NA
17RSW-NAM_A	GLEP17-008	2.82677	NA	0.965741	71.9998	NAM RIL
17RSW-NAM_A	GLEP17-019	3.37944	36.3757	0.249169	NA	NA
17RSW-NAM_A	GLEP17-020	3.41074	32.0256	0.540124	NA	NA
17RSW-NAM_A	GLEP17-021	3.54918	36.4828	0.16593	NA	NA
17RSW-NAM_A	GLEP17-022	3.66008	39.4286	0.108199	NA	NA
17RSW-NAM_A	GLEP17-023	3.92163	32.704	0.220452	NA	NA
17RSW-NAM_A	GLEP18-001	3.00254	37.666	0.320666	NA	NA
17RSW-NAM_A	GLEP18-002	3.57573	36.9623	0.195291	NA	NA
17RSW-NAM_A	GLEP18-003	3.71657	33.6713	0.487313	NA	NA
17RSW-NAM_A	GLEP18-004	3.57861	34.3982	0.336039	NA	NA
17RSW-NAM_A	GLEP18-006	3.59137	32.8608	0.304141	NA	NA
17RSW-NAM_A	GLEP18-007	3.22091	31.8419	0.376953	NA	NA
17RSW-NAM_A	GLEP18-010	3.64993	34.0002	0.223748	NA	NA
17RSW-NAM_A	GLEP18-011	3.59368	36.6003	0.166147	NA	NA
17RSW-NAM_A	GLEP18-012	3.47178	37.5485	0.243862	72.5578	NAM RIL
17RSW-NAM_A	GLEP18-013	2.92826	32.907	0.454085	NA	NA
17RSW-NAM_A	GLEP18-014	3.55249	36.3249	0.145628	73.8406	NAM RIL
17RSW-NAM_A	GLEP18-015	3.19668	32.5255	0.344121	NA	NA
17RSW-NAM_A	GLEP18-016	3.76463	38.4783	0.087836	NA	NA
17RSW-NAM_A	GLEP18-017	3.58957	33.5586	0.379145	NA	NA
17RSW-NAM_A	GLEP18-018	3.26645	33.9074	0.543731	NA	NA
17RSW-NAM_A	GLEP18-019	3.44301	36.3785	0.267233	NA	NA
17RSW-NAM_A	GLEP18-020	3.60001	35.2513	0.307198	NA	NA
17RSW-NAM_A	GLEP18-021	3.46256	35.1471	0.2075	73.0344	NAM RIL
17RSW-NAM_A	GLEP18-022	3.66561	42.6349	0.228031	NA	NA
17RSW-NAM_A	GLEP19-003	3.4882	NA	0.16141	72.6582	NAM RIL
17RSW-NAM_A	GLEP19-004	3.66665	38.8815	0.190344	NA	NA
17RSW-NAM_A	GLEP19-005	3.23003	35.6912	0.232199	NA	NA
17RSW-NAM_A	GLEP19-006	3.41618	38.2786	0.244223	NA	NA
17RSW-NAM_A	GLEP19-007	3.94769	37.6177	0.16849	NA	NA
17RSW-NAM_A	GLEP19-009	3.63977	35.9528	0.0543945	NA	NA
17RSW-NAM_A	GLEP19-010	3.06978	30.8275	0.653739	NA	NA
17RSW-NAM_A	GLEP19-011	3.6253	36.4954	0.182435	NA	NA
17RSW-NAM_A	GLEP19-012	3.37797	NA	0.226104	74.3443	NAM RIL
17RSW-NAM_A	GLEP19-013	3.275	NA	0.16119	73.2193	NAM RIL
17RSW-NAM_A	GLEP19-014	3.92807	32.3565	0.223684	NA	NA
17RSW-NAM_A	GLEP19-017	3.92292	NA	0.28762	74.648	NAM RIL
17RSW-NAM_A	GLEP19-018	3.84408	41.5301	0.415969	NA	NA
17RSW-NAM_A	GLEP19-019	3.56907	34.1746	0.218758	NA	NA
17RSW-NAM_A	GLEP19-020	3.27314	36.4448	0.169925	NA	NA
17RSW-NAM_A	GLEP19-022	3.52599	34.3485	0.187891	NA	NA
17RSW-NAM_A	GLEP19-023	3.3339	33.9153	0.298523	NA	NA
17RSW-NAM_A	GLEP19-024	3.56962	NA	0.489268	73.5524	NAM RIL
17RSW-NAM_A	GLEP20-001	3.87366	36.8351	0.205354	NA	NA
17RSW-NAM_A	GLEP20-002	3.67928	34.2356	0.166184	NA	NA
17RSW-NAM_A	GLEP20-004	3.11617	40.1778	0.0550178	NA	NA
17RSW-NAM_A	GLEP20-005	3.69074	36.6107	0.103504	72.412	NAM RIL
17RSW-NAM_A	GLEP20-007	3.2044	34.7552	0.00140099	NA	NA
17RSW-NAM_A	GLEP20-008	3.58452	38.5584	0.113723	NA	NA
17RSW-NAM_A	GLEP20-009	3.46943	36.6496	0.128168	73.6515	NAM RIL
17RSW-NAM_A	GLEP20-012	3.39453	34.162	0.248536	73.09	NAM RIL
17RSW-NAM_A	GLEP20-014	3.40794	34.9697	0.211751	NA	NA
17RSW-NAM_A	GLEP20-015	3.02199	35.4238	0.0417585	NA	NA
17RSW-NAM_A	GLEP20-016	3.23924	37.0954	0.0556302	NA	NA
17RSW-NAM_A	GLEP20-017	3.53887	38.0675	0.0938544	NA	NA
17RSW-NAM_A	GLEP20-018	3.76804	36.3297	0.20368	NA	NA
17RSW-NAM_A	GLEP20-019	3.62235	34.0841	0.105294	NA	NA
17RSW-NAM_A	GLEP20-020	3.74017	35.0724	0.0961674	NA	NA
17RSW-NAM_A	GLEP20-021	3.50475	37.3082	0.245207	72.8608	NAM RIL
17RSW-NAM_A	GLEP20-023	3.52357	35.7154	0.080254	73.2747	NAM RIL
17RSW-NAM_A	GLEP20-024	3.555	39.6642	0.150143	NA	NA
17RSW-NAM_A	GLEP21-001	3.74211	31.729	0.367178	72.0206	NAM RIL
17RSW-NAM_A	GLEP21-002	3.53205	35.8284	0.24301	74.5594	NAM RIL
17RSW-NAM_A	GLEP21-005	3.79232	29.4737	1.4026	70.4469	NAM RIL
17RSW-NAM_A	GLEP21-007	2.22834	29.4461	1.46643	70.773	NAM RIL
17RSW-NAM_A	GLEP21-012	4.11962	38.1278	0.328925	73.7464	NAM RIL
17RSW-NAM_A	GLEP21-013	3.38108	35.6513	0.0915638	75.1545	NAM RIL
17RSW-NAM_A	GLEP21-015	1.98144	26.3908	0.309506	71.572	NAM RIL
17RSW-NAM_A	GLEP21-016	3.24136	34.1104	0.12113	73.743	NAM RIL
17RSW-NAM_A	GLEP21-017	3.66387	30.0701	0.485222	73.07	NAM RIL
17RSW-NAM_A	GLEP21-018	4.03226	36.4689	0.167925	73.2624	NAM RIL
17RSW-NAM_A	GLEP21-020	4.00327	34.8238	0.146868	74.6447	NAM RIL
17RSW-NAM_A	GLEP21-021	3.42732	32.3853	0.520962	73.2862	NAM RIL
17RSW-NAM_A	GLEP21-027	4.05913	32.9537	0.209068	72.4591	NAM RIL
17RSW-NAM_A	GLEP21-028	3.72392	34.1689	0.361545	73.8489	NAM RIL
17RSW-NAM_A	GLEP21-032	2.96508	28.7676	1.10151	72.7078	NAM RIL
17RSW-NAM_A	GLEP21-038	2.8147	30.1575	0.913845	68.5056	NAM RIL
17RSW-NAM_A	GLEP21-045	3.55599	32.3877	0.641931	71.9358	NAM RIL
17RSW-NAM_A	GLEP21-047	3.39511	29.8323	1.3937	73.0152	NAM RIL
17RSW-NAM_A	GLEP21-049	2.94947	33.5629	0.323594	70.6013	NAM RIL
17RSW-NAM_A	GLEP22-001	3.71549	NA	0.137803	75.1263	NAM RIL
17RSW-NAM_A	GLEP22-002	3.38534	36.8093	0.212795	NA	NA
17RSW-NAM_A	GLEP22-003	3.79361	34.8861	0.21026	NA	NA
17RSW-NAM_A	GLEP22-004	3.71689	NA	0.193018	72.7707	NAM RIL
17RSW-NAM_A	GLEP22-005	3.07359	NA	0.131873	72.0344	NAM RIL
17RSW-NAM_A	GLEP22-007	3.41376	37.9052	0.0779272	NA	NA
17RSW-NAM_A	GLEP22-008	3.27888	33.8751	0.164457	NA	NA
17RSW-NAM_A	GLEP22-010	3.34818	34.7227	0.230454	NA	NA
17RSW-NAM_A	GLEP22-011	3.38062	39.0917	0.131309	NA	NA
17RSW-NAM_A	GLEP22-012	3.21944	NA	0.124506	72.9487	NAM RIL
17RSW-NAM_A	GLEP22-013	3.29223	35.4256	0.10428	NA	NA
17RSW-NAM_A	GLEP22-014	3.2918	NA	0.118403	73.1048	NAM RIL
17RSW-NAM_A	GLEP22-015	3.24465	32.2168	0.263369	NA	NA
17RSW-NAM_A	GLEP22-016	2.96489	33.2814	0.22849	NA	NA
17RSW-NAM_A	GLEP22-017	3.39399	NA	0.121328	72.2074	NAM RIL
17RSW-NAM_A	GLEP22-018	3.29983	34.7803	0.235858	NA	NA
17RSW-NAM_A	GLEP22-019	2.90762	NA	0.129178	73.3379	NAM RIL
17RSW-NAM_A	GLEP22-020	3.16413	36.9075	0.191496	NA	NA
17RSW-NAM_A	GLEP22-021	3.5027	39.7793	0.0908141	NA	NA
17RSW-NAM_A	GLEP22-022	2.80917	NA	0.139898	73.973	NAM RIL
17RSW-NAM_A	GLEP22-023	2.6634	NA	0.132967	71.8461	NAM RIL
17RSW-NAM_A	GLEP22-024	3.4435	36.8212	0.0884529	NA	NA
17RSW-NAM_A	GLEP23-001	3.96278	39.1614	0.101503	NA	NA
17RSW-NAM_A	GLEP23-002	3.49697	38.1872	0.145629	73.6959	NAM RIL
17RSW-NAM_A	GLEP23-003	4.07007	39.0687	0.173241	NA	NA
17RSW-NAM_A	GLEP23-004	3.19828	35.7078	0.238654	NA	NA
17RSW-NAM_A	GLEP23-005	3.62167	35.499	0.156319	NA	NA
17RSW-NAM_A	GLEP23-006	3.53501	34.678	0.113273	NA	NA
17RSW-NAM_A	GLEP23-007	3.33461	35.9583	0.139913	NA	NA
17RSW-NAM_A	GLEP23-008	3.2709	32.8392	0.610196	NA	NA
17RSW-NAM_A	GLEP23-009	3.53616	34.4385	0.229332	72.6671	NAM RIL
17RSW-NAM_A	GLEP23-010	3.47974	33.8989	0.185599	NA	NA
17RSW-NAM_A	GLEP23-011	3.42753	36.3147	0.294735	72.9937	NAM RIL
17RSW-NAM_A	GLEP23-012	3.24811	38.8004	0.190754	NA	NA
17RSW-NAM_A	GLEP23-014	3.6153	35.8987	0.203437	NA	NA
17RSW-NAM_A	GLEP23-015	3.56607	36.1713	0.0372164	NA	NA
17RSW-NAM_A	GLEP23-016	3.37322	37.3071	0.0532857	NA	NA
17RSW-NAM_A	GLEP23-017	3.11556	31.4249	0.187718	NA	NA
17RSW-NAM_A	GLEP23-018	3.65299	35.6791	0.345272	NA	NA
17RSW-NAM_A	GLEP23-019	3.65195	37.8158	0.0874213	NA	NA
17RSW-NAM_A	GLEP23-020	3.50685	33.8403	0.307457	NA	NA
17RSW-NAM_A	GLEP23-021	3.66936	35.2378	0.274704	NA	NA
17RSW-NAM_A	GLEP23-022	2.99263	35.4546	0.201706	NA	NA
17RSW-NAM_A	GLEP23-023	3.35521	35.7142	0.177142	NA	NA
17RSW-NAM_A	GLEP23-024	3.69415	37.6583	0.29817	NA	NA
17RSW-NAM_A	GLEP24-002	3.50075	NA	0.140083	73.8527	NAM RIL
17RSW-NAM_A	GLEP24-003	3.68373	NA	0.145537	73.6077	NAM RIL
17RSW-NAM_A	GLEP24-004	3.81451	NA	0.344303	70.4354	NAM RIL
17RSW-NAM_A	GLEP24-005	3.67807	39.6478	0.194779	NA	NA
17RSW-NAM_A	GLEP24-006	2.79879	31.9718	0.345421	NA	NA
17RSW-NAM_A	GLEP24-007	3.51651	35.764	0.34261	NA	NA
17RSW-NAM_A	GLEP24-008	3.88948	41.5103	0.17068	NA	NA
17RSW-NAM_A	GLEP24-009	3.6743	37.7712	0.413734	NA	NA
17RSW-NAM_A	GLEP24-010	3.89849	40.1382	0.172447	NA	NA
17RSW-NAM_A	GLEP24-011	3.40877	35.8643	0.1808	NA	NA
17RSW-NAM_A	GLEP24-012	3.96381	37.8937	0.126237	NA	NA
17RSW-NAM_A	GLEP24-015	3.69634	35.0406	0.126188	NA	NA
17RSW-NAM_A	GLEP24-016	3.44084	36.1118	0.119828	NA	NA
17RSW-NAM_A	GLEP24-017	2.9838	NA	0.144105	72.4163	NAM RIL
17RSW-NAM_A	GLEP24-018	3.69482	39.6879	0.19909	NA	NA
17RSW-NAM_A	GLEP24-019	3.45592	34.4056	0.101542	NA	NA
17RSW-NAM_A	GLEP24-020	3.50709	39.252	0.10478	NA	NA
17RSW-NAM_A	GLEP24-021	3.21943	34.653	0.334143	NA	NA
17RSW-NAM_A	GLEP24-022	3.75741	NA	0.220656	75.2225	NAM RIL
17RSW-NAM_A	GLEP24-024	3.82954	33.0295	0.282498	NA	NA
17RSW-NAM_A	GLEP25-001	3.62991	44.3374	0.1311	NA	NA
17RSW-NAM_A	GLEP25-002	3.37339	35.0689	0.203484	73.5112	NAM RIL
17RSW-NAM_A	GLEP25-003	3.76521	39.8716	0.0890279	NA	NA
17RSW-NAM_A	GLEP25-004	3.38316	40.2452	0.175219	NA	NA
17RSW-NAM_A	GLEP25-005	3.21568	37.2087	0.117796	NA	NA
17RSW-NAM_A	GLEP25-006	3.27727	40.374	0.130268	NA	NA
17RSW-NAM_A	GLEP25-007	3.12943	40.6614	0.167752	NA	NA
17RSW-NAM_A	GLEP25-008	3.38484	37.2593	0.161729	73.3113	NAM RIL
17RSW-NAM_A	GLEP25-009	3.0074	37.1823	0.153253	NA	NA
17RSW-NAM_A	GLEP25-010	3.8263	38.2767	0.157006	NA	NA
17RSW-NAM_A	GLEP25-011	3.39329	37.7034	0.135367	73.3113	NAM RIL
17RSW-NAM_A	GLEP25-012	3.30278	37.227	0.0398495	73.4128	NAM RIL
17RSW-NAM_A	GLEP25-013	3.53645	38.7757	0.0120876	72.7675	NAM RIL
17RSW-NAM_A	GLEP25-014	3.5224	36.8551	0.213692	73.3113	NAM RIL
17RSW-NAM_A	GLEP25-015	3.51324	36.905	0.245808	73.5396	NAM RIL
17RSW-NAM_A	GLEP25-016	3.50024	42.7583	0.345162	NA	NA
17RSW-NAM_A	GLEP25-017	3.5101	37.5047	0.230688	73.274	NAM RIL
17RSW-NAM_A	GLEP25-018	3.51082	37.5133	0.119631	NA	NA
17RSW-NAM_A	GLEP25-020	3.4149	35.2954	0.166725	NA	NA
17RSW-NAM_A	GLEP25-022	3.73146	39.2869	0.113138	NA	NA
17RSW-NAM_A	GLEP25-023	3.67647	37.0625	0.169512	NA	NA
17RSW-NAM_A	GLEP25-024	3.43183	37.0273	0.196674	73.6316	NAM RIL
17RSW-NAM_A	GLEP27-002	4.06846	NA	0.154354	74.9435	NAM RIL
17RSW-NAM_A	GLEP27-003	3.68556	NA	0.152275	74.3128	NAM RIL
17RSW-NAM_A	GLEP27-004	3.82752	NA	0.153132	74.6552	NAM RIL
17RSW-NAM_A	GLEP27-006	3.63521	NA	0.416976	74.7599	NAM RIL
17RSW-NAM_A	GLEP27-007	3.75528	NA	0.218616	73.6518	NAM RIL
17RSW-NAM_A	GLEP27-008	4.09553	38.8587	0.185547	NA	NA
17RSW-NAM_A	GLEP27-009	3.74906	NA	0.625282	72.4321	NAM RIL
17RSW-NAM_A	GLEP27-010	3.77895	NA	0.301426	75.2681	NAM RIL
17RSW-NAM_A	GLEP27-011	3.62074	NA	0.277397	73.7453	NAM RIL
17RSW-NAM_A	GLEP27-016	3.67667	32.7208	0.626903	NA	NA
17RSW-NAM_A	GLEP27-017	3.94446	35.5383	0.0842222	NA	NA
17RSW-NAM_A	GLEP27-018	2.68141	29.6667	0.219095	NA	NA
17RSW-NAM_A	GLEP27-019	3.84766	NA	0.153812	74.3646	NAM RIL
17RSW-NAM_A	GLEP27-020	3.80476	NA	0.294872	73.013	NAM RIL
17RSW-NAM_A	GLEP27-021	3.62074	NA	0.800778	73.1167	NAM RIL
17RSW-NAM_A	GLEP27-022	3.35739	NA	0.151076	73.9116	NAM RIL
17RSW-NAM_A	GLEP27-023	3.62187	31.9921	0.301331	NA	NA
17RSW-NAM_A	GLEP27-024	3.76407	NA	0.217886	74.576	NAM RIL
17RSW-NAM_A	GLEP28-001	3.37717	37.2965	0.183918	73.3926	NAM RIL
17RSW-NAM_A	GLEP28-002	3.28978	31.1962	1.03611	67.9199	NAM RIL
17RSW-NAM_A	GLEP28-003	3.07735	33.8868	0.14332	74.2463	NAM RIL
17RSW-NAM_A	GLEP28-004	2.78076	36.3594	0.000847497	74.7523	NAM RIL
17RSW-NAM_A	GLEP28-007	4.01907	38.8693	0.00148004	73.0797	NAM RIL
17RSW-NAM_A	GLEP28-010	2.56754	32.8749	-0.0199127	72.5946	NAM RIL
17RSW-NAM_A	GLEP28-011	3.09515	33.7843	0.228521	69.2043	NAM RIL
17RSW-NAM_A	GLEP28-012	3.47067	34.2333	0.200193	73.0422	NAM RIL
17RSW-NAM_A	GLEP29-001	3.26692	37.0528	0.00282194	NA	NA
17RSW-NAM_A	GLEP29-002	3.55427	35.0763	0.162414	NA	NA
17RSW-NAM_A	GLEP29-003	3.36199	34.2225	0.2025	NA	NA
17RSW-NAM_A	GLEP29-004	3.34367	33.6961	0.275252	NA	NA
17RSW-NAM_A	GLEP29-005	3.53907	33.0792	0.179775	NA	NA
17RSW-NAM_A	GLEP29-006	3.3213	34.8419	0.195797	73.5112	NAM RIL
17RSW-NAM_A	GLEP29-007	3.50898	37.2057	0.194803	73.5082	NAM RIL
17RSW-NAM_A	GLEP29-008	3.36552	34.8512	0.409281	NA	NA
17RSW-NAM_A	GLEP29-009	3.132	36.2261	0.0833922	NA	NA
17RSW-NAM_A	GLEP29-010	3.52743	35.2189	0.207772	NA	NA
17RSW-NAM_A	GLEP29-011	3.14001	38.029	0.0517536	NA	NA
17RSW-NAM_A	GLEP29-012	3.33642	38.791	0.15563	73.4607	NAM RIL
17RSW-NAM_A	GLEP29-013	3.43153	35.1602	0.118543	72.3459	NAM RIL
17RSW-NAM_A	GLEP29-014	3.34802	35.8053	0.209783	73.6369	NAM RIL
17RSW-NAM_A	GLEP29-015	3.55644	35.4245	0.161462	NA	NA
17RSW-NAM_A	GLEP29-016	3.13762	34.5056	0.136648	NA	NA
17RSW-NAM_A	GLEP29-018	3.4909	36.4424	0.167983	72.5908	NAM RIL
17RSW-NAM_A	GLEP29-019	3.42774	36.5719	0.178931	73.1772	NAM RIL
17RSW-NAM_A	GLEP29-022	3.51188	37.9925	0.097613	73.3017	NAM RIL
17RSW-NAM_A	GLEP29-023	3.6399	35.6844	0.153152	NA	NA
17RSW-NAM_A	GLEP29-024	3.36721	36.2635	0.150034	NA	NA
17RSW-NAM_A	GLEP30-001	3.28619	32.0061	0.467464	NA	NA
17RSW-NAM_A	GLEP30-002	3.46827	38.461	0.0577824	NA	NA
17RSW-NAM_A	GLEP30-003	2.58878	NA	0.132227	73.2641	NAM RIL
17RSW-NAM_A	GLEP30-004	3.52814	33.9614	0.178325	NA	NA
17RSW-NAM_A	GLEP30-006	3.61795	NA	0.122359	73.3817	NAM RIL
17RSW-NAM_A	GLEP30-007	3.79546	35.5996	0.174799	NA	NA
17RSW-NAM_A	GLEP30-008	3.57797	39.7876	0.162576	NA	NA
17RSW-NAM_A	GLEP30-009	3.86007	32.5603	0.178198	NA	NA
17RSW-NAM_A	GLEP30-010	3.20078	35.1058	0.264701	NA	NA
17RSW-NAM_A	GLEP30-012	2.80723	NA	0.126327	73.4201	NAM RIL
17RSW-NAM_A	GLEP30-013	3.02137	NA	0.208908	71.8302	NAM RIL
17RSW-NAM_A	GLEP30-014	3.13753	NA	0.124854	72.4051	NAM RIL
17RSW-NAM_A	GLEP30-015	3.54697	35.9141	0.0904993	NA	NA
17RSW-NAM_A	GLEP30-016	3.48221	38.6287	0.181048	NA	NA
17RSW-NAM_A	GLEP30-017	3.03611	NA	0.131374	72.7151	NAM RIL
17RSW-NAM_A	GLEP30-018	3.19861	36.2411	0.176451	NA	NA
17RSW-NAM_A	GLEP30-019	3.06969	NA	0.192486	74.0154	NAM RIL
17RSW-NAM_A	GLEP30-020	3.45249	NA	0.114792	72.0102	NAM RIL
17RSW-NAM_A	GLEP30-021	2.94839	33.4634	0.413485	NA	NA
17RSW-NAM_A	GLEP30-022	2.87907	34.1002	0.180849	NA	NA
17RSW-NAM_A	GLEP30-023	3.51648	37.0903	0.153492	NA	NA
17RSW-NAM_A	GLEP30-024	3.38442	35.1825	0.221612	NA	NA
17RSW-NAM_A	GLEP31-002	2.76861	37.4961	0.239088	74.8196	NAM RIL
17RSW-NAM_A	GLEP31-004	3.66608	40.6819	0.0719006	75.8983	NAM RIL
17RSW-NAM_A	GLEP31-005	3.58157	41.1511	0.162742	71.4728	NAM RIL
17RSW-NAM_A	GLEP31-006	3.58819	35.5416	0.412248	73.763	NAM RIL
17RSW-NAM_A	GLEP31-011	3.77196	36.015	0.118017	73.0211	NAM RIL
17RSW-NAM_A	GLEP31-012	3.79637	34.5518	0.256039	71.6223	NAM RIL
17RSW-NAM_A	GLEP31-013	3.79347	36.3613	0.191669	75.3287	NAM RIL
17RSW-NAM_A	GLEP31-014	2.5589	34.608	0.123777	71.2849	NAM RIL
17RSW-NAM_A	GLEP31-017	3.84469	33.8611	0.226035	73.5631	NAM RIL
17RSW-NAM_A	GLEP31-018	3.40987	34.2129	0.0766265	75.3605	NAM RIL
17RSW-NAM_A	GLEP31-019	3.84998	33.497	0.362034	71.3538	NAM RIL
17RSW-NAM_A	GLEP31-020	3.81493	34.8173	0.18677	71.0354	NAM RIL
17RSW-NAM_A	GLEP31-021	3.96443	33.4499	0.342761	74.2693	NAM RIL
17RSW-NAM_A	GLEP31-024	4.05425	39.2926	0.0787158	75.2637	NAM RIL
17RSW-NAM_A	GLEP31-025	3.85806	40.1641	0.0920143	72.2347	NAM RIL
17RSW-NAM_A	GLEP31-029	3.22276	34.6595	0.060266	74.3141	NAM RIL
17RSW-NAM_A	GLEP31-031	3.25371	37.2471	0.0113944	72.935	NAM RIL
17RSW-NAM_A	GLEP31-032	3.78985	32.5416	0.345072	74.939	NAM RIL
17RSW-NAM_A	GLEP31-060	3.21291	41.3639	-0.028138	74.6575	NAM RIL
17RSW-NAM_A	GLEP31-063	3.42391	37.8783	-0.097236	74.7494	NAM RIL
17RSW-NAM_A	GLEP33-001	3.87788	35.797	0.109564	72.4612	NAM RIL
17RSW-NAM_A	GLEP33-004	3.99445	38.2641	0.125266	73.2813	NAM RIL
17RSW-NAM_A	GLEP33-005	3.1928	35.5047	0.164098	73.6495	NAM RIL
17RSW-NAM_A	GLEP33-006	3.05358	36.5807	3.64e-05	74.1137	NAM RIL
17RSW-NAM_A	GLEP33-008	3.62208	36.8881	0.137851	71.8736	NAM RIL
17RSW-NAM_A	GLEP33-010	3.41712	33.6536	0.747075	74.5568	NAM RIL
17RSW-NAM_A	GLEP33-011	3.68564	30.7973	0.327001	74.3382	NAM RIL
17RSW-NAM_A	GLEP33-012	3.7913	37.3546	0.115332	73.5119	NAM RIL
17RSW-NAM_A	GLEP33-014	3.21746	37.6348	0.122201	71.4779	NAM RIL
17RSW-NAM_A	GLEP33-015	3.96364	35.2406	0.258935	74.2571	NAM RIL
17RSW-NAM_A	GLEP33-017	3.81268	31.4523	0.735002	73.3069	NAM RIL
17RSW-NAM_A	GLEP33-018	4.07949	35.5025	0.283449	74.1082	NAM RIL
17RSW-NAM_A	GLEP33-020	2.58472	40.1941	0.0446282	73.1686	NAM RIL
17RSW-NAM_A	GLEP33-021	3.15056	38.303	0.031199	70.3511	NAM RIL
17RSW-NAM_A	GLEP33-022	4.00923	37.5613	0.492666	74.1599	NAM RIL
17RSW-NAM_A	GLEP33-025	3.62516	36.4606	0.155718	74.2099	NAM RIL
17RSW-NAM_A	GLEP34-001	3.47169	33.0098	0.435503	NA	NA
17RSW-NAM_A	GLEP34-002	3.39623	31.9188	0.380443	NA	NA
17RSW-NAM_A	GLEP34-003	3.37607	33.6434	0.346711	72.5477	NAM RIL
17RSW-NAM_A	GLEP34-004	3.13793	32.2976	0.29512	NA	NA
17RSW-NAM_A	GLEP34-005	3.53848	37.5004	0.343847	73.8977	NAM RIL
17RSW-NAM_A	GLEP34-008	3.43641	33.6593	0.32131	73.8682	NAM RIL
17RSW-NAM_A	GLEP34-009	3.50269	33.9685	0.216979	73.487	NAM RIL
17RSW-NAM_A	GLEP34-011	3.57816	36.6804	0.281698	73.415	NAM RIL
17RSW-NAM_A	GLEP34-012	3.49368	37.0912	0.0578663	73.4583	NAM RIL
17RSW-NAM_A	GLEP34-014	3.5896	29.3619	0.259565	NA	NA
17RSW-NAM_A	GLEP34-015	3.49258	36.2773	0.213079	73.2621	NAM RIL
17RSW-NAM_A	GLEP34-016	3.51441	35.1098	0.182388	73.407	NAM RIL
17RSW-NAM_A	GLEP34-019	3.2636	35.813	0.241128	73.2621	NAM RIL
17RSW-NAM_A	GLEP34-020	3.71834	38.445	0.145558	NA	NA
17RSW-NAM_A	GLEP34-022	3.79265	36.4105	0.18929	NA	NA
17RSW-NAM_A	GLEP34-024	3.63958	37.092	0.248553	NA	NA
17RSW-NAM_A	GLEP35-001	3.57583	NA	0.293727	73.7074	NAM RIL
17RSW-NAM_A	GLEP35-002	3.42208	35.7412	0.260408	NA	NA
17RSW-NAM_A	GLEP35-003	3.64077	NA	0.418956	72.9992	NAM RIL
17RSW-NAM_A	GLEP35-004	3.33566	31.8852	0.192916	NA	NA
17RSW-NAM_A	GLEP35-005	2.67134	NA	0.224114	73.6325	NAM RIL
17RSW-NAM_A	GLEP35-006	3.07366	34.9423	0.265562	NA	NA
17RSW-NAM_A	GLEP35-008	3.48277	32.2363	0.316844	NA	NA
17RSW-NAM_A	GLEP35-009	3.47302	NA	0.156045	76.0065	NAM RIL
17RSW-NAM_A	GLEP35-010	3.10512	NA	0.16128	73.0025	NAM RIL
17RSW-NAM_A	GLEP35-011	3.47932	NA	0.284464	72.0393	NAM RIL
17RSW-NAM_A	GLEP35-012	3.2117	NA	0.281629	73.1087	NAM RIL
17RSW-NAM_A	GLEP35-013	3.74203	NA	0.15551	72.9801	NAM RIL
17RSW-NAM_A	GLEP35-014	3.48467	NA	0.153887	72.8142	NAM RIL
17RSW-NAM_A	GLEP35-015	2.9971	34.2111	0.274231	NA	NA
17RSW-NAM_A	GLEP35-016	3.70334	32.8337	0.227918	NA	NA
17RSW-NAM_A	GLEP35-017	3.58194	NA	0.291833	72.9296	NAM RIL
17RSW-NAM_A	GLEP35-018	3.65012	34.2138	0.216417	NA	NA
17RSW-NAM_A	GLEP35-020	3.03408	NA	0.219417	74.5042	NAM RIL
17RSW-NAM_A	GLEP35-021	3.36486	36.472	0.214022	NA	NA
17RSW-NAM_A	GLEP35-022	3.64753	NA	0.15473	72.6765	NAM RIL
17RSW-NAM_A	GLEP35-023	3.51256	36.3844	0.0931868	NA	NA
17RSW-NAM_A	GLEP36-001	3.62144	34.1248	0.204371	NA	NA
17RSW-NAM_A	GLEP36-002	3.34583	34.3362	0.146063	73.3003	NAM RIL
17RSW-NAM_A	GLEP36-003	3.62108	36.7785	0.142057	73.9754	NAM RIL
17RSW-NAM_A	GLEP36-004	3.26872	31.4822	0.23623	NA	NA
17RSW-NAM_A	GLEP36-005	3.92536	35.0082	0.0308494	NA	NA
17RSW-NAM_A	GLEP36-006	3.48423	35.2214	0.269902	72.5761	NAM RIL
17RSW-NAM_A	GLEP36-007	3.44298	35.9688	0.204142	73.2976	NAM RIL
17RSW-NAM_A	GLEP36-008	3.33307	36.7425	0.163819	73.2594	NAM RIL
17RSW-NAM_A	GLEP36-009	3.4326	37.4097	0.163604	73.7019	NAM RIL
17RSW-NAM_A	GLEP36-011	3.61886	33.1005	0.0992733	73.4398	NAM RIL
17RSW-NAM_A	GLEP36-012	3.57821	37.2822	0.117666	74.0779	NAM RIL
17RSW-NAM_A	GLEP36-013	3.49783	34.6384	0.262983	72.74	NAM RIL
17RSW-NAM_A	GLEP36-014	3.7723	33.6222	0.329337	NA	NA
17RSW-NAM_A	GLEP36-015	3.03747	36.9133	0.160747	NA	NA
17RSW-NAM_A	GLEP36-016	3.34	36.3152	0.0738492	NA	NA
17RSW-NAM_A	GLEP36-017	3.57476	35.8657	0.194693	NA	NA
17RSW-NAM_A	GLEP36-018	3.25812	35.1836	0.164864	72.7824	NAM RIL
17RSW-NAM_A	GLEP36-019	3.44415	35.0355	0.114522	73.2594	NAM RIL
17RSW-NAM_A	GLEP36-020	3.27373	34.9985	0.146778	NA	NA
17RSW-NAM_A	GLEP36-021	3.30081	31.6409	0.293121	NA	NA
17RSW-NAM_A	GLEP36-022	3.48213	34.6891	0.0371085	NA	NA
17RSW-NAM_A	GLEP36-023	3.25288	35.9644	0.100975	NA	NA
17RSW-NAM_A	GLEP36-024	3.08721	34.2726	0.116889	NA	NA
17RSW-NAM_A	GLEP37-001	3.23321	NA	0.215174	73.0304	NAM RIL
17RSW-NAM_A	GLEP37-002	3.78034	38.6182	0.0976469	NA	NA
17RSW-NAM_A	GLEP37-003	3.54315	NA	0.146012	75.0723	NAM RIL
17RSW-NAM_A	GLEP37-004	3.61368	39.2591	0.269381	NA	NA
17RSW-NAM_A	GLEP37-005	3.42341	NA	0.140449	71.5735	NAM RIL
17RSW-NAM_A	GLEP37-006	3.6912	35.1486	0.149593	NA	NA
17RSW-NAM_A	GLEP37-008	3.46388	35.2835	0.18035	NA	NA
17RSW-NAM_A	GLEP37-009	3.51874	36.9251	0.352942	NA	NA
17RSW-NAM_A	GLEP37-010	3.32023	34.7926	0.259881	NA	NA
17RSW-NAM_A	GLEP37-011	4.0275	35.4492	0.272787	NA	NA
17RSW-NAM_A	GLEP37-012	3.2536	38.6311	0.199228	NA	NA
17RSW-NAM_A	GLEP37-013	3.79555	35.8785	0.1605	NA	NA
17RSW-NAM_A	GLEP37-014	3.63044	NA	0.144735	73.7544	NAM RIL
17RSW-NAM_A	GLEP37-015	3.72629	NA	0.140786	73.8295	NAM RIL
17RSW-NAM_A	GLEP37-016	3.31335	30.925	0.152207	NA	NA
17RSW-NAM_A	GLEP37-017	3.87723	NA	0.221839	72.9763	NAM RIL
17RSW-NAM_A	GLEP37-018	3.93277	NA	0.149979	73.9293	NAM RIL
17RSW-NAM_A	GLEP37-019	3.47755	NA	0.268191	71.4951	NAM RIL
17RSW-NAM_A	GLEP37-020	3.62602	NA	0.144666	72.4666	NAM RIL
17RSW-NAM_A	GLEP37-021	3.5082	NA	0.198498	72.4676	NAM RIL
17RSW-NAM_A	GLEP37-024	3.97797	NA	0.210118	75.0426	NAM RIL
17RSW-NAM_A	GLEP38-001	3.54677	37.5355	0.233463	73.2241	NAM RIL
17RSW-NAM_A	GLEP38-002	3.57626	39.5571	0.234697	NA	NA
17RSW-NAM_A	GLEP38-003	3.56527	38.5928	0.117937	73.5481	NAM RIL
17RSW-NAM_A	GLEP38-004	4.05182	36.3922	0.193256	NA	NA
17RSW-NAM_A	GLEP38-005	3.62578	39.7251	0.187101	72.1813	NAM RIL
17RSW-NAM_A	GLEP38-006	3.46277	38.7843	0.123986	NA	NA
17RSW-NAM_A	GLEP38-007	3.63873	40.887	0.225419	72.5079	NAM RIL
17RSW-NAM_A	GLEP38-008	3.76675	37.1315	0.074668	NA	NA
17RSW-NAM_A	GLEP38-009	3.37673	35.5847	0.227797	73.717	NAM RIL
17RSW-NAM_A	GLEP38-011	3.57681	36.6335	0.345037	72.903	NAM RIL
17RSW-NAM_A	GLEP38-012	3.59975	37.0377	0.0921305	NA	NA
17RSW-NAM_A	GLEP38-014	3.53274	36.2505	0.198843	NA	NA
17RSW-NAM_A	GLEP38-015	3.50434	37.0533	0.246132	72.733	NAM RIL
17RSW-NAM_A	GLEP38-016	3.42205	38.4409	0.191779	NA	NA
17RSW-NAM_A	GLEP38-018	3.53432	33.77	0.266041	NA	NA
17RSW-NAM_A	GLEP38-019	3.59012	40.0267	0.176032	72.7748	NAM RIL
17RSW-NAM_A	GLEP38-020	3.72922	40.4854	0.243927	NA	NA
17RSW-NAM_A	GLEP38-021	3.49103	37.4991	0.0985203	73.1327	NAM RIL
17RSW-NAM_A	GLEP38-022	4.38963	43.5786	0.179084	NA	NA
17RSW-NAM_A	GLEP38-023	3.58083	39.3789	0.029174	72.8687	NAM RIL
17RSW-NAM_A	GLEP38-024	3.80012	40.4364	0.202569	72.9213	NAM RIL
17RSW-NAM_A	GLEP39-001	3.42959	NA	0.109276	73.5089	NAM RIL
17RSW-NAM_A	GLEP39-003	2.94263	33.0462	0.217925	NA	NA
17RSW-NAM_A	GLEP39-004	3.51314	36.5135	0.293033	NA	NA
17RSW-NAM_A	GLEP39-005	2.70801	NA	0.0936685	73.1236	NAM RIL
17RSW-NAM_A	GLEP39-006	3.65976	39.4637	0.155874	NA	NA
17RSW-NAM_A	GLEP39-007	3.4675	NA	0.102776	74.4015	NAM RIL
17RSW-NAM_A	GLEP39-008	3.35934	39.7118	0.0964413	NA	NA
17RSW-NAM_A	GLEP39-009	3.43028	NA	0.103446	72.6418	NAM RIL
17RSW-NAM_A	GLEP39-010	3.48213	39.756	0.120611	NA	NA
17RSW-NAM_A	GLEP39-012	3.99425	NA	0.241755	73.5209	NAM RIL
17RSW-NAM_A	GLEP39-013	2.75704	35.5788	0.0741241	NA	NA
17RSW-NAM_A	GLEP39-014	3.48256	NA	0.0964332	74.7859	NAM RIL
17RSW-NAM_A	GLEP39-015	3.60484	NA	0.10358	73.6738	NAM RIL
17RSW-NAM_A	GLEP39-017	3.24017	NA	0.107699	72.9332	NAM RIL
17RSW-NAM_A	GLEP39-018	3.63766	39.1544	0.0862941	NA	NA
17RSW-NAM_A	GLEP39-019	3.75478	NA	0.163836	73.9578	NAM RIL
17RSW-NAM_A	GLEP39-020	3.66663	NA	0.0975225	73.8527	NAM RIL
17RSW-NAM_A	GLEP39-022	3.16383	41.7509	0.0460461	NA	NA
17RSW-NAM_A	GLEP39-023	3.61397	NA	0.100855	73.7386	NAM RIL
17RSW-NAM_A	GLEP39-024	3.03193	NA	0.0961205	72.3264	NAM RIL
17RSW-NAM_A	GLEP40-001	3.24416	35.4619	0.496788	72.289	NAM RIL
17RSW-NAM_A	GLEP40-002	3.11012	35.0283	0.362508	74.2415	NAM RIL
17RSW-NAM_A	GLEP40-003	2.93331	35.1595	0.129549	NA	NA
17RSW-NAM_A	GLEP40-004	3.14261	32.0924	0.761191	NA	NA
17RSW-NAM_A	GLEP40-005	3.37839	34.9241	0.0789071	72.924	NAM RIL
17RSW-NAM_A	GLEP40-006	3.0958	31.9678	0.241458	72.775	NAM RIL
17RSW-NAM_A	GLEP40-008	3.45748	38.5808	0.254857	NA	NA
17RSW-NAM_A	GLEP40-009	2.77566	37.1584	0.254867	73.2277	NAM RIL
17RSW-NAM_A	GLEP40-011	3.32981	34.7881	0.214983	74.6786	NAM RIL
17RSW-NAM_A	GLEP40-012	3.40102	37.0697	0.113195	74.8806	NAM RIL
17RSW-NAM_A	GLEP40-013	2.79674	37.1688	0.331687	74.4269	NAM RIL
17RSW-NAM_A	GLEP40-014	3.67956	34.8417	0.140438	73.1678	NAM RIL
17RSW-NAM_A	GLEP40-015	3.79877	37.6987	0.107344	74.2672	NAM RIL
17RSW-NAM_A	GLEP40-016	3.01625	40.4218	0.240117	NA	NA
17RSW-NAM_A	GLEP40-017	2.70962	37.5904	0.217679	73.7251	NAM RIL
17RSW-NAM_A	GLEP40-018	2.80981	32.7062	0.228662	72.1743	NAM RIL
17RSW-NAM_A	GLEP40-019	2.3525	34.9183	0.187162	72.7473	NAM RIL
17RSW-NAM_A	GLEP40-020	3.29918	35.4082	0.210836	73.7031	NAM RIL
17RSW-NAM_A	GLEP40-021	3.27251	37.4955	0.0989166	73.3926	NAM RIL
17RSW-NAM_A	GLEP40-022	3.13345	36.1808	0.3643	73.5863	NAM RIL
17RSW-NAM_A	GLEP40-023	2.57029	36.0793	0.491775	73.3357	NAM RIL
17RSW-NAM_A	GLEP41-001	3.11699	NA	0.104065	73.1898	NAM RIL
17RSW-NAM_A	GLEP41-002	3.88124	NA	0.0980368	73.3565	NAM RIL
17RSW-NAM_A	GLEP41-003	3.05909	42.3557	0.135945	NA	NA
17RSW-NAM_A	GLEP41-004	3.61592	NA	0.10288	71.4079	NAM RIL
17RSW-NAM_A	GLEP41-005	3.86564	NA	0.298498	72.518	NAM RIL
17RSW-NAM_A	GLEP41-006	3.33201	NA	0.172321	74.0311	NAM RIL
17RSW-NAM_A	GLEP41-007	2.89959	NA	0.112977	71.6473	NAM RIL
17RSW-NAM_A	GLEP41-008	3.61072	35.9104	0.126089	NA	NA
17RSW-NAM_A	GLEP41-009	3.32361	37.9946	0.169349	NA	NA
17RSW-NAM_A	GLEP41-010	3.86646	42.6637	0.0985704	NA	NA
17RSW-NAM_A	GLEP41-012	4.05266	NA	0.255991	73.52	NAM RIL
17RSW-NAM_A	GLEP41-013	3.28611	NA	0.103547	71.4934	NAM RIL
17RSW-NAM_A	GLEP41-014	3.12699	38.7231	0.0520827	NA	NA
17RSW-NAM_A	GLEP41-015	3.30462	35.817	-0.0175755	NA	NA
17RSW-NAM_A	GLEP41-016	3.3275	35.4556	0.154693	NA	NA
17RSW-NAM_A	GLEP41-017	3.43376	NA	0.230743	73.01	NAM RIL
17RSW-NAM_A	GLEP41-018	3.91936	NA	0.100157	72.2054	NAM RIL
17RSW-NAM_A	GLEP41-019	2.92665	37.5205	0.0493001	NA	NA
17RSW-NAM_A	GLEP41-021	2.905	NA	0.102131	72.8169	NAM RIL
17RSW-NAM_A	GLEP41-022	3.23386	38.271	0.0588847	NA	NA
17RSW-NAM_A	GLEP41-023	3.96013	38.7777	0.151574	NA	NA
17RSW-NAM_A	GLEP41-024	3.55876	NA	0.101472	72.5672	NAM RIL
17RSW-NAM_A	GLEP42-001	2.56002	NA	0.0870413	73.3735	NAM RIL
17RSW-NAM_A	GLEP42-003	3.81236	NA	0.149902	73.5818	NAM RIL
17RSW-NAM_A	GLEP42-004	3.47088	37.4642	0.132113	73.419	NAM RIL
17RSW-NAM_A	GLEP42-005	3.36365	43.7839	0.102833	NA	NA
17RSW-NAM_A	GLEP42-009	3.71174	39.4169	0.129055	NA	NA
17RSW-NAM_A	GLEP42-010	3.31562	38.988	0.127389	NA	NA
17RSW-NAM_A	GLEP42-011	3.43926	42.9973	0.0119854	NA	NA
17RSW-NAM_A	GLEP42-012	3.28315	39.4498	0.054322	NA	NA
17RSW-NAM_A	GLEP42-015	3.32673	36.011	-0.0103672	73.355	NAM RIL
17RSW-NAM_A	GLEP42-016	2.87618	38.2697	0.12951	NA	NA
17RSW-NAM_A	GLEP42-017	3.53869	39.4143	0.076672	NA	NA
17RSW-NAM_A	GLEP42-018	3.62708	39.5807	0.0995807	NA	NA
17RSW-NAM_A	GLEP42-019	3.42473	40.1031	0.147299	NA	NA
17RSW-NAM_A	GLEP42-021	3.54882	38.4903	0.0985118	NA	NA
17RSW-NAM_A	GLEP42-022	2.96628	41.7	0.0440193	NA	NA
17RSW-NAM_A	GLEP42-023	3.28933	37.7807	0.132847	72.3145	NAM RIL
17RSW-NAM_A	GLEP43-001	2.8575	NA	0.52625	74.2688	NAM RIL
17RSW-NAM_A	GLEP43-002	3.83583	NA	0.239524	74.6072	NAM RIL
17RSW-NAM_A	GLEP43-004	3.31276	NA	0.231849	73.1988	NAM RIL
17RSW-NAM_A	GLEP43-005	3.55325	33.2139	0.296312	NA	NA
17RSW-NAM_A	GLEP43-006	3.8088	38.1236	0.359376	NA	NA
17RSW-NAM_A	GLEP43-007	3.40773	NA	0.168426	73.4148	NAM RIL
17RSW-NAM_A	GLEP43-008	3.72411	NA	0.17482	74.0845	NAM RIL
17RSW-NAM_A	GLEP43-009	3.75584	38.1284	0.371532	NA	NA
17RSW-NAM_A	GLEP43-010	3.64688	NA	0.219217	72.0302	NAM RIL
17RSW-NAM_A	GLEP43-011	3.83783	NA	0.343961	72.6383	NAM RIL
17RSW-NAM_A	GLEP43-015	4.15424	NA	0.382052	74.507	NAM RIL
17RSW-NAM_A	GLEP43-016	3.86592	36.7508	0.25928	NA	NA
17RSW-NAM_A	GLEP43-017	2.64521	NA	0.241741	74.4154	NAM RIL
17RSW-NAM_A	GLEP43-020	2.80337	NA	0.170032	73.1398	NAM RIL
17RSW-NAM_A	GLEP43-021	3.71671	34.978	0.263495	NA	NA
17RSW-NAM_A	GLEP43-023	2.56938	NA	0.276171	73.4638	NAM RIL
17RSW-NAM_A	GLEP43-024	3.1437	NA	0.30091	72.838	NAM RIL
17RSW-NAM_A	GLEP45-001	2.87963	44.0247	0.162067	NA	NA
17RSW-NAM_A	GLEP45-003	3.89284	41.1474	0.133178	NA	NA
17RSW-NAM_A	GLEP45-004	3.5376	43.5793	0.141073	NA	NA
17RSW-NAM_A	GLEP45-005	3.27575	37.2722	0.277451	NA	NA
17RSW-NAM_A	GLEP45-006	3.25605	44.245	0.28979	NA	NA
17RSW-NAM_A	GLEP45-007	3.23391	45.0115	0.0998477	NA	NA
17RSW-NAM_A	GLEP45-008	3.08953	42.2221	0.108101	NA	NA
17RSW-NAM_A	GLEP45-009	3.44202	39.3701	0.218356	73.2185	NAM RIL
17RSW-NAM_A	GLEP45-010	2.82125	38.1337	0.204062	NA	NA
17RSW-NAM_A	GLEP45-011	3.37624	38.2664	0.317656	73.1313	NAM RIL
17RSW-NAM_A	GLEP45-012	3.29385	38.9894	0.0354031	73.1313	NAM RIL
17RSW-NAM_A	GLEP45-013	3.28565	39.126	0.210953	72.5311	NAM RIL
17RSW-NAM_A	GLEP45-014	3.44981	39.6407	0.239052	72.0913	NAM RIL
17RSW-NAM_A	GLEP45-015	3.58042	41.0857	0.18187	NA	NA
17RSW-NAM_A	GLEP45-016	3.60284	41.6302	0.241645	NA	NA
17RSW-NAM_A	GLEP45-018	3.46337	42.2259	0.249744	NA	NA
17RSW-NAM_A	GLEP45-019	3.53308	40.0767	-0.00564843	73.9862	NAM RIL
17RSW-NAM_A	GLEP45-020	4.06252	42.469	0.156802	NA	NA
17RSW-NAM_A	GLEP45-021	3.07166	41.9765	0.227199	72.4437	NAM RIL
17RSW-NAM_A	GLEP45-022	3.57268	43.147	0.274626	72.6965	NAM RIL
17RSW-NAM_A	GLEP45-023	3.52598	41.5146	0.142795	NA	NA
17RSW-NAM_A	GLEP45-024	3.33437	40.222	0.0319886	73.1608	NAM RIL
17RSW-NAM_A	GLEP46-001	3.30835	37.6861	0.196421	NA	NA
17RSW-NAM_A	GLEP46-002	3.50458	35.4662	0.254084	NA	NA
17RSW-NAM_A	GLEP46-004	3.58605	35.9573	0.202195	NA	NA
17RSW-NAM_A	GLEP46-005	3.57357	38.4118	0.126107	NA	NA
17RSW-NAM_A	GLEP46-006	3.75456	NA	0.147423	73.0841	NAM RIL
17RSW-NAM_A	GLEP46-007	3.25703	38.7746	0.0894829	NA	NA
17RSW-NAM_A	GLEP46-008	3.00902	34.6247	0.170991	NA	NA
17RSW-NAM_A	GLEP46-009	4.0355	38.482	0.0738709	NA	NA
17RSW-NAM_A	GLEP46-010	4.04754	NA	0.147026	72.6164	NAM RIL
17RSW-NAM_A	GLEP46-011	3.59612	37.4138	0.284789	NA	NA
17RSW-NAM_A	GLEP46-012	3.15714	NA	0.146464	73.8132	NAM RIL
17RSW-NAM_A	GLEP46-013	3.78779	NA	0.209452	73.7851	NAM RIL
17RSW-NAM_A	GLEP46-015	3.99991	NA	0.149913	74.3128	NAM RIL
17RSW-NAM_A	GLEP46-016	3.76763	NA	0.153767	73.6712	NAM RIL
17RSW-NAM_A	GLEP46-017	2.74881	NA	0.157183	72.6095	NAM RIL
17RSW-NAM_A	GLEP46-019	3.57638	41.322	0.261633	NA	NA
17RSW-NAM_A	GLEP46-020	3.594	NA	0.143309	73.0927	NAM RIL
17RSW-NAM_A	GLEP46-022	3.34379	33.3776	0.24633	NA	NA
17RSW-NAM_A	GLEP46-023	3.05006	NA	0.149044	72.7932	NAM RIL
17RSW-NAM_A	GLEP46-024	3.59407	37.217	0.2337	NA	NA
17RSW-NAM_A	GLEP47-001	3.66468	39.2576	0.117813	NA	NA
17RSW-NAM_A	GLEP47-002	2.84627	34.1996	0.204554	NA	NA
17RSW-NAM_A	GLEP47-003	3.5451	38.9887	0.175542	NA	NA
17RSW-NAM_A	GLEP47-004	3.2194	38.5419	0.166775	74.7084	NAM RIL
17RSW-NAM_A	GLEP47-005	3.58713	37.2691	0.15495	NA	NA
17RSW-NAM_A	GLEP47-006	3.27279	36.3587	0.0557904	73.8387	NAM RIL
17RSW-NAM_A	GLEP47-007	3.43316	39.5105	0.136088	74.3888	NAM RIL
17RSW-NAM_A	GLEP47-009	3.31116	37.5688	0.0560178	NA	NA
17RSW-NAM_A	GLEP47-011	3.73894	36.9249	0.159012	74.3047	NAM RIL
17RSW-NAM_A	GLEP47-012	3.59862	37.3099	0.216531	73.7825	NAM RIL
17RSW-NAM_A	GLEP47-013	3.35084	39.3424	-0.0527153	72.0729	NAM RIL
17RSW-NAM_A	GLEP47-014	3.52976	38.3071	0.182932	73.4705	NAM RIL
17RSW-NAM_A	GLEP47-015	3.6681	33.5569	0.385644	73.6601	NAM RIL
17RSW-NAM_A	GLEP47-017	3.29297	37.987	0.0748642	NA	NA
17RSW-NAM_A	GLEP47-018	3.49037	39.4969	0.163673	NA	NA
17RSW-NAM_A	GLEP47-019	3.49004	43.0263	0.124237	73.9175	NAM RIL
17RSW-NAM_A	GLEP47-020	3.76967	40.3078	0.231074	73.8667	NAM RIL
17RSW-NAM_A	GLEP47-021	3.27651	39.4522	0.146795	74.0816	NAM RIL
17RSW-NAM_A	GLEP47-022	3.74678	35.9256	0.138648	73.4184	NAM RIL
17RSW-NAM_A	GLEP47-023	3.55721	38.2313	0.180688	NA	NA
17RSW-NAM_A	GLEP47-024	3.41543	38.0174	0.15991	NA	NA
17RSW-NAM_A	GLEP48-002	3.19252	34.968	0.257575	NA	NA
17RSW-NAM_A	GLEP48-003	3.0177	37.9065	0.297308	NA	NA
17RSW-NAM_A	GLEP48-004	3.53668	37.5504	0.242317	NA	NA
17RSW-NAM_A	GLEP48-005	3.14226	NA	0.202749	72.498	NAM RIL
17RSW-NAM_A	GLEP48-009	2.87303	NA	0.126342	72.7159	NAM RIL
17RSW-NAM_A	GLEP48-010	3.71471	NA	0.13337	70.8635	NAM RIL
17RSW-NAM_A	GLEP48-012	3.47313	33.92	0.0587887	NA	NA
17RSW-NAM_A	GLEP48-013	3.90396	NA	0.13401	71.426	NAM RIL
17RSW-NAM_A	GLEP48-014	3.39257	NA	0.133721	73.9097	NAM RIL
17RSW-NAM_A	GLEP48-015	3.26411	38.5137	0.131107	NA	NA
17RSW-NAM_A	GLEP48-016	3.73925	NA	0.142682	73.2092	NAM RIL
17RSW-NAM_A	GLEP48-017	2.26841	NA	0.317732	70.9587	NAM RIL
17RSW-NAM_A	GLEP48-018	3.36769	36.8063	0.186093	NA	NA
17RSW-NAM_A	GLEP48-019	3.38757	NA	0.142187	72.8737	NAM RIL
17RSW-NAM_A	GLEP48-020	3.58455	NA	0.208978	73.5143	NAM RIL
17RSW-NAM_A	GLEP48-021	4.00054	NA	0.202838	72.9679	NAM RIL
17RSW-NAM_A	GLEP48-022	3.78616	39.6582	0.193145	NA	NA
17RSW-NAM_A	GLEP48-023	2.68588	NA	0.141748	72.3928	NAM RIL
17RSW-NAM_A	GLEP49-001	3.51691	40.0815	0.0989528	73.0833	NAM RIL
17RSW-NAM_A	GLEP49-002	3.48647	39.1495	0.210822	72.9975	NAM RIL
17RSW-NAM_A	GLEP49-003	3.69219	41.9933	0.0788674	NA	NA
17RSW-NAM_A	GLEP49-004	3.17963	42.6225	0.159098	NA	NA
17RSW-NAM_A	GLEP49-005	3.56597	40.3171	0.179698	73.7255	NAM RIL
17RSW-NAM_A	GLEP49-006	3.11716	42.5521	0.114136	NA	NA
17RSW-NAM_A	GLEP49-007	3.44561	42.6139	0.185753	72.6446	NAM RIL
17RSW-NAM_A	GLEP49-008	3.34246	32.8654	0.254455	NA	NA
17RSW-NAM_A	GLEP49-009	3.45457	37.2637	0.116641	NA	NA
17RSW-NAM_A	GLEP49-010	3.05646	41.2037	0.206852	73.2115	NAM RIL
17RSW-NAM_A	GLEP49-011	3.79982	35.8699	0.128554	NA	NA
17RSW-NAM_A	GLEP49-012	3.83316	35.5165	0.253653	NA	NA
17RSW-NAM_A	GLEP49-013	3.40337	38.439	0.208343	72.8585	NAM RIL
17RSW-NAM_A	GLEP49-014	3.36177	41.7995	0.141316	NA	NA
17RSW-NAM_A	GLEP49-015	3.54477	37.878	0.17142	72.5961	NAM RIL
17RSW-NAM_A	GLEP49-016	2.89479	43.1477	-0.00304896	NA	NA
17RSW-NAM_A	GLEP49-017	3.63174	42.3529	0.16057	NA	NA
17RSW-NAM_A	GLEP49-018	3.51068	35.9611	0.154247	73.7312	NAM RIL
17RSW-NAM_A	GLEP49-019	3.08501	39.5641	0.245907	NA	NA
17RSW-NAM_A	GLEP49-020	3.47243	41.7761	-0.00100995	73.6083	NAM RIL
17RSW-NAM_A	GLEP49-021	3.34511	40.1051	0.19941	73.6585	NAM RIL
17RSW-NAM_A	GLEP49-022	3.87746	40.3818	0.147337	NA	NA
17RSW-NAM_A	GLEP49-023	3.51125	39.6902	0.155941	72.8776	NAM RIL
17RSW-NAM_A	GLEP49-024	3.13992	42.0714	0.262416	73.2764	NAM RIL
17RSW-NAM_A	GLEP50-001	3.75506	32.7862	0.592295	70.6098	NAM RIL
17RSW-NAM_A	GLEP50-003	4.04459	34.4777	0.133405	72.8693	NAM RIL
17RSW-NAM_A	GLEP50-004	3.62316	37.158	0.135638	74.0993	NAM RIL
17RSW-NAM_A	GLEP50-006	3.08174	34.8684	0.432926	71.9778	NAM RIL
17RSW-NAM_A	GLEP50-007	3.75544	40.3736	-0.0117898	71.642	NAM RIL
17RSW-NAM_A	GLEP50-010	3.41277	37.0811	0.265553	73.58	NAM RIL
17RSW-NAM_A	GLEP50-012	3.34719	35.0991	0.281306	73.5107	NAM RIL
17RSW-NAM_A	GLEP50-016	3.62528	36.5367	-0.037636	71.6364	NAM RIL
17RSW-NAM_A	GLEP50-017	3.00388	37.9239	0.0907349	72.6868	NAM RIL
17RSW-NAM_A	GLEP50-019	3.76271	33.8508	0.0650104	71.94	NAM RIL
17RSW-NAM_A	GLEP50-020	3.81791	31.3337	0.305396	72.2421	NAM RIL
17RSW-NAM_A	GLEP50-022	3.06687	35.1789	0.125985	74.0839	NAM RIL
17RSW-NAM_A	GLEP50-026	3.26162	29.7032	0.49423	70.7975	NAM RIL
17RSW-NAM_A	GLEP50-027	3.89442	31.682	0.550495	70.6528	NAM RIL
17RSW-NAM_A	GLEP50-034	3.4719	31.8506	0.758842	71.4849	NAM RIL
17RSW-NAM_A	GLEP50-035	3.70506	40.5156	0.222195	74.6127	NAM RIL
17RSW-NAM_A	GLEP50-044	3.77261	37.1666	-0.00287809	69.8415	NAM RIL
17RSW-NAM_A	GLEP50-047	4.05894	37.9559	0.201267	72.8186	NAM RIL
17RSW-NAM_A	GLEP50-049	3.7064	32.2557	0.318171	73.3002	NAM RIL
17RSW-NAM_A	GLEP50-052	3.54754	33.9736	0.150015	73.8038	NAM RIL
17RSW-NAM_A	GLEP50-053	2.92386	31.009	1.19371	71.191	NAM RIL
17RSW-NAM_A	GLEP51-001	3.00608	33.6664	0.221294	74.6109	NAM RIL
17RSW-NAM_A	GLEP51-002	3.33511	34.2797	0.155323	NA	NA
17RSW-NAM_A	GLEP51-003	3.47639	36.7066	0.104616	NA	NA
17RSW-NAM_A	GLEP51-004	3.27438	30.5651	0.314955	71.2941	NAM RIL
17RSW-NAM_A	GLEP51-005	4.08021	33.1491	0.262957	72.2842	NAM RIL
17RSW-NAM_A	GLEP51-006	2.46933	40.1974	0.251549	73.2368	NAM RIL
17RSW-NAM_A	GLEP51-007	3.82736	38.0889	0.0888771	74.4356	NAM RIL
17RSW-NAM_A	GLEP51-008	3.1063	33.646	0.150382	74.6895	NAM RIL
17RSW-NAM_A	GLEP51-009	3.79133	34.2082	0.159736	73.0522	NAM RIL
17RSW-NAM_A	GLEP51-010	3.32555	27.9307	0.487238	73.5796	NAM RIL
17RSW-NAM_A	GLEP51-011	3.75726	31.646	0.398466	71.7403	NAM RIL
17RSW-NAM_A	GLEP51-013	3.64959	36.5706	0.095492	73.197	NAM RIL
17RSW-NAM_A	GLEP51-014	4.02426	38.4985	0.0770146	72.9292	NAM RIL
17RSW-NAM_A	GLEP51-016	3.35875	31.1729	0.34355	NA	NA
17RSW-NAM_A	GLEP51-017	3.79571	35.0217	0.117538	73.0956	NAM RIL
17RSW-NAM_A	GLEP51-018	3.67962	33.2679	0.360618	NA	NA
17RSW-NAM_A	GLEP51-019	3.35481	31.6491	0.526171	73.7944	NAM RIL
17RSW-NAM_A	GLEP51-020	3.94568	34.3242	0.226904	73.8658	NAM RIL
17RSW-NAM_A	GLEP51-021	3.54467	34.9064	0.192013	NA	NA
17RSW-NAM_A	GLEP51-022	3.66665	32.262	0.216623	73.3282	NAM RIL
17RSW-NAM_A	GLEP51-023	3.95912	34.7709	0.271889	71.9349	NAM RIL
17RSW-NAM_A	GLEP51-024	3.96708	35.3566	0.19983	72.632	NAM RIL
17RSW-NAM_A	GLEP52-001	3.41366	36.1587	-0.0664747	73.136	NAM RIL
17RSW-NAM_A	GLEP52-002	3.82939	37.4741	0.0606755	NA	NA
17RSW-NAM_A	GLEP52-003	3.54914	40.1312	0.126457	73.7067	NAM RIL
17RSW-NAM_A	GLEP52-004	3.41667	38.5424	0.11333	NA	NA
17RSW-NAM_A	GLEP52-005	3.49256	42.0572	0.110492	NA	NA
17RSW-NAM_A	GLEP52-006	3.87227	34.5427	0.145092	NA	NA
17RSW-NAM_A	GLEP52-007	3.38057	37.4934	0.138536	NA	NA
17RSW-NAM_A	GLEP52-008	3.64909	38.0864	0.168406	NA	NA
17RSW-NAM_A	GLEP52-009	3.75391	37.4769	0.0997732	NA	NA
17RSW-NAM_A	GLEP52-010	3.75097	39.0602	0.0866378	NA	NA
17RSW-NAM_A	GLEP52-012	3.98073	36.7193	0.141884	NA	NA
17RSW-NAM_A	GLEP52-013	3.89417	39.4192	0.198277	NA	NA
17RSW-NAM_A	GLEP52-014	3.51494	36.2311	0.123371	NA	NA
17RSW-NAM_A	GLEP52-015	3.55235	37.294	-0.00079091	NA	NA
17RSW-NAM_A	GLEP52-017	3.86306	37.9398	0.232332	74.3668	NAM RIL
17RSW-NAM_A	GLEP52-018	3.72935	36.9093	0.154592	NA	NA
17RSW-NAM_A	GLEP52-019	3.48575	37.6634	0.0725581	73.1933	NAM RIL
17RSW-NAM_A	GLEP52-020	3.90082	37.4437	0.146161	NA	NA
17RSW-NAM_A	GLEP52-021	3.11271	37.6676	0.147369	NA	NA
17RSW-NAM_A	GLEP52-022	3.21109	42.1655	0.138692	NA	NA
17RSW-NAM_A	GLEP52-023	4.01489	37.0335	0.103009	NA	NA
17RSW-NAM_A	GLEP53-001	3.51632	38.5231	-0.012104	72.4618	NAM RIL
17RSW-NAM_A	GLEP53-005	3.44112	30.2631	-0.0825925	71.4554	NAM RIL
17RSW-NAM_A	GLEP53-006	3.30054	36.0438	-0.0307169	73.1188	NAM RIL
17RSW-NAM_A	GLEP53-008	2.95139	32.8954	0.0960843	73.8727	NAM RIL
17RSW-NAM_A	GLEP53-009	3.74638	37.8982	0.0660223	72.9161	NAM RIL
17RSW-NAM_A	GLEP53-010	3.96107	35.1297	0.169617	73.8851	NAM RIL
17RSW-NAM_A	GLEP53-011	3.41514	41.2728	-0.0770445	72.475	NAM RIL
17RSW-NAM_A	GLEP53-012	3.05579	41.6422	0.0137508	74.8239	NAM RIL
17RSW-NAM_A	GLEP53-013	3.75526	34.3314	-0.0571397	72.9274	NAM RIL
17RSW-NAM_A	GLEP53-015	4.00752	43.5213	-0.274726	74.2625	NAM RIL
17RSW-NAM_A	GLEP53-018	3.43074	37.5285	-0.0437521	73.4524	NAM RIL
17RSW-NAM_A	GLEP53-019	3.82655	33.9669	0.00943141	71.2288	NAM RIL
17RSW-NAM_A	GLEP53-020	3.51535	32.8226	0.168765	72.6363	NAM RIL
17RSW-NAM_A	GLEP53-022	4.246	36.9281	0.101304	73.5558	NAM RIL
17RSW-NAM_A	GLEP53-023	3.29608	36.2478	0.539829	72.9409	NAM RIL
17RSW-NAM_A	GLEP53-029	4.03678	43.8699	0.0676451	75.996	NAM RIL
17RSW-NAM_A	GLEP53-032	3.75177	35.0414	0.0230666	72.9598	NAM RIL
17RSW-NAM_A	GLEP53-033	3.51373	39.3293	0.00153746	74.4788	NAM RIL
17RSW-NAM_A	GLEP53-035	3.97975	34.3702	0.158299	71.8559	NAM RIL
17RSW-NAM_A	GLEP53-048	3.07321	42.0995	0.098408	72.8666	NAM RIL
17RSW-NAM_A	GLEP53-056	2.92265	28.9349	0.112963	69.7023	NAM RIL
17RSW-NAM_A	GLEP54-001	3.22483	34.6676	0.0997548	NA	NA
17RSW-NAM_A	GLEP54-002	3.31062	36.2544	0.110458	NA	NA
17RSW-NAM_A	GLEP54-003	3.5826	35.3698	0.107316	NA	NA
17RSW-NAM_A	GLEP54-004	2.66113	NA	0.0824827	74.5949	NAM RIL
17RSW-NAM_A	GLEP54-005	3.5185	NA	0.13992	73.1097	NAM RIL
17RSW-NAM_A	GLEP54-006	3.57439	NA	0.14811	73.2193	NAM RIL
17RSW-NAM_A	GLEP54-007	2.78302	NA	0.136748	73.6917	NAM RIL
17RSW-NAM_A	GLEP54-008	3.4655	NA	0.0799826	73.0359	NAM RIL
17RSW-NAM_A	GLEP54-009	2.49108	NA	0.945718	72.9483	NAM RIL
17RSW-NAM_A	GLEP54-010	3.03335	34.2111	0.166807	NA	NA
17RSW-NAM_A	GLEP54-011	3.51958	NA	0.19947	74.6172	NAM RIL
17RSW-NAM_A	GLEP54-012	3.63915	34.9536	0.133855	NA	NA
17RSW-NAM_A	GLEP54-014	2.75679	NA	0.139876	73.4876	NAM RIL
17RSW-NAM_A	GLEP54-015	3.4278	36.2579	0.153143	NA	NA
17RSW-NAM_A	GLEP54-016	3.05369	NA	0.190063	73.6871	NAM RIL
17RSW-NAM_A	GLEP54-017	3.89506	NA	0.2007	75.4279	NAM RIL
17RSW-NAM_A	GLEP54-018	3.19927	33.1885	0.169513	NA	NA
17RSW-NAM_A	GLEP54-019	3.58604	38.4104	0.249354	NA	NA
17RSW-NAM_A	GLEP54-020	3.12046	41.0878	0.0687964	NA	NA
17RSW-NAM_A	GLEP54-022	3.508	35.6239	0.0447727	NA	NA
17RSW-NAM_A	GLEP54-023	3.13957	39.2962	0.0473847	NA	NA
17RSW-NAM_A	GLEP54-024	3.88049	NA	0.0854063	73.7353	NAM RIL
17RSW-NAM_A	GLEP55-002	4.0406	34.3239	-0.0534118	74.7815	NAM RIL
17RSW-NAM_A	GLEP55-003	3.53777	38.11	0.0884855	75.2805	NAM RIL
17RSW-NAM_A	GLEP55-004	2.72831	36.4471	0.0143424	72.8181	NAM RIL
17RSW-NAM_A	GLEP55-006	3.41889	38.8378	0.137143	73.6261	NAM RIL
17RSW-NAM_A	GLEP55-007	3.37921	30.5486	0.420965	71.006	NAM RIL
17RSW-NAM_A	GLEP55-010	3.16882	35.1877	0.136584	74.1406	NAM RIL
17RSW-NAM_A	GLEP55-011	3.45002	37.6304	0.157489	70.5988	NAM RIL
17RSW-NAM_A	GLEP55-013	4.19346	41.1414	-0.131093	73.6157	NAM RIL
17RSW-NAM_A	GLEP55-014	3.06423	33.3829	0.853862	68.8629	NAM RIL
17RSW-NAM_A	GLEP55-015	3.30438	33.2929	0.558831	72.3686	NAM RIL
17RSW-NAM_A	GLEP55-016	4.0402	37.5325	-0.122037	72.9318	NAM RIL
17RSW-NAM_A	GLEP55-018	3.86778	35.6281	0.456999	74.8545	NAM RIL
17RSW-NAM_A	GLEP55-019	3.5815	33.4487	0.10602	74.4974	NAM RIL
17RSW-NAM_A	GLEP55-020	3.09167	38.3378	-0.0301359	73.1095	NAM RIL
17RSW-NAM_A	GLEP55-021	3.04744	39.1077	-0.0995544	73.5751	NAM RIL
17RSW-NAM_A	GLEP55-023	2.71422	40.8277	0.0251544	72.8064	NAM RIL
17RSW-NAM_A	GLEP55-024	4.12837	35.9796	0.416536	75.0409	NAM RIL
17RSW-NAM_A	GLEP55-026	3.58034	33.9974	0.0883837	72.8466	NAM RIL
17RSW-NAM_A	GLEP55-030	3.82997	39.4853	-0.0620037	74.1505	NAM RIL
17RSW-NAM_A	GLEP55-031	4.27931	42.0758	-0.0353305	76.3082	NAM RIL
17RSW-NAM_A	GLEP56-002	3.44912	42.9008	0.283758	NA	NA
17RSW-NAM_A	GLEP56-003	3.57226	37.6908	0.300292	74.3188	NAM RIL
17RSW-NAM_A	GLEP56-004	3.53471	37.5257	0.233215	72.9571	NAM RIL
17RSW-NAM_A	GLEP56-006	3.64327	39.0316	-0.0755032	73.3559	NAM RIL
17RSW-NAM_A	GLEP56-007	3.66909	40.0615	0.201971	NA	NA
17RSW-NAM_A	GLEP56-008	3.43527	39.6511	0.181926	73.4699	NAM RIL
17RSW-NAM_A	GLEP56-009	3.55169	39.6738	0.104384	NA	NA
17RSW-NAM_A	GLEP56-010	3.86955	38.1106	0.425322	NA	NA
17RSW-NAM_A	GLEP56-011	3.56392	38.1974	0.208927	74.0596	NAM RIL
17RSW-NAM_A	GLEP56-012	3.18948	45.5913	0.0959377	NA	NA
17RSW-NAM_A	GLEP56-013	3.2431	35.8148	0.122301	NA	NA
17RSW-NAM_A	GLEP56-014	3.9929	35.5358	0.164255	NA	NA
17RSW-NAM_A	GLEP56-016	3.37273	39.2945	-0.023372	NA	NA
17RSW-NAM_A	GLEP56-017	3.45335	39.1664	0.205815	73.5499	NAM RIL
17RSW-NAM_A	GLEP56-018	3.80308	39.1498	0.105552	NA	NA
17RSW-NAM_A	GLEP56-019	2.98222	41.597	0.210631	NA	NA
17RSW-NAM_A	GLEP56-020	3.9845	35.4261	0.341614	NA	NA
17RSW-NAM_A	GLEP56-021	3.23764	36.9761	0.164661	NA	NA
17RSW-NAM_A	GLEP56-022	3.15526	34.2179	0.263548	NA	NA
17RSW-NAM_A	GLEP56-023	3.54546	37.7688	0.212451	73.5211	NAM RIL
17RSW-NAM_A	GLEP56-024	3.8056	37.4291	0.131568	NA	NA
17RSW-NAM_A	GLEP57-001	3.64696	33.1027	0.585433	71.6185	NAM RIL
17RSW-NAM_A	GLEP57-002	3.40529	33.1887	0.187264	73.5527	NAM RIL
17RSW-NAM_A	GLEP57-003	3.98134	34.6948	0.198741	72.4782	NAM RIL
17RSW-NAM_A	GLEP57-005	3.28105	35.2212	0.238495	71.4685	NAM RIL
17RSW-NAM_A	GLEP57-006	3.91653	33.3504	0.428678	72.1928	NAM RIL
17RSW-NAM_A	GLEP57-007	3.84546	34.2273	0.097892	73.0062	NAM RIL
17RSW-NAM_A	GLEP57-009	3.98706	31.51	0.260579	74.7534	NAM RIL
17RSW-NAM_A	GLEP57-011	3.91961	29.2753	0.58936	71.1525	NAM RIL
17RSW-NAM_A	GLEP57-012	3.51144	35.1932	0.123508	72.4638	NAM RIL
17RSW-NAM_A	GLEP57-013	3.87086	33.117	0.0539801	71.9482	NAM RIL
17RSW-NAM_A	GLEP57-014	3.72291	37.9195	0.107815	72.469	NAM RIL
17RSW-NAM_A	GLEP57-016	3.69873	32.7457	0.57683	70.1503	NAM RIL
17RSW-NAM_A	GLEP57-017	3.41892	31.7838	0.943893	70.9827	NAM RIL
17RSW-NAM_A	GLEP57-019	3.50646	31.2767	0.456841	74.0242	NAM RIL
17RSW-NAM_A	GLEP57-023	3.57065	38.0965	0.0836223	72.8134	NAM RIL
17RSW-NAM_A	GLEP57-026	3.69729	33.9376	0.228916	73.5985	NAM RIL
17RSW-NAM_A	GLEP57-028	3.11432	33.2703	0.197161	74.4502	NAM RIL
17RSW-NAM_A	GLEP57-029	3.94718	37.7167	0.0384187	72.7392	NAM RIL
17RSW-NAM_A	GLEP57-030	3.61397	33.8022	0.451129	73.2946	NAM RIL
17RSW-NAM_A	GLEP58-002	3.98844	47.0963	-0.0555858	73.7796	NAM RIL
17RSW-NAM_A	GLEP58-004	3.13353	38.0474	0.0533919	76.0003	NAM RIL
17RSW-NAM_A	GLEP58-006	3.9587	38.2891	0.0378805	74.1021	NAM RIL
17RSW-NAM_A	GLEP58-007	4.28004	39.1924	-0.0941051	71.6348	NAM RIL
17RSW-NAM_A	GLEP58-008	3.85568	35.2397	0.304247	74.0036	NAM RIL
17RSW-NAM_A	GLEP58-009	4.10651	39.429	0.239649	71.2978	NAM RIL
17RSW-NAM_A	GLEP58-011	3.83289	36.1216	0.00362127	73.6806	NAM RIL
17RSW-NAM_A	GLEP58-012	4.33363	44.2484	0.164833	72.7641	NAM RIL
17RSW-NAM_A	GLEP58-013	3.75109	36.4222	-0.0147485	72.623	NAM RIL
17RSW-NAM_A	GLEP58-014	4.11943	42.0116	-0.0769888	71.0359	NAM RIL
17RSW-NAM_A	GLEP58-015	4.07207	39.6409	0.101424	72.6536	NAM RIL
17RSW-NAM_A	GLEP58-016	3.83759	36.8763	-0.0624329	73.2177	NAM RIL
17RSW-NAM_A	GLEP58-017	3.10242	40.2348	0.241299	73.1732	NAM RIL
17RSW-NAM_A	GLEP58-018	3.98041	35.9791	0.0150688	73.166	NAM RIL
17RSW-NAM_A	GLEP58-023	3.74099	42.6766	-0.056189	73.0031	NAM RIL
17RSW-NAM_A	GLEP58-026	3.70089	44.3111	-0.0860397	70.2398	NAM RIL
17RSW-NAM_A	GLEP58-029	4.15528	36.3625	0.102321	73.7903	NAM RIL
17RSW-NAM_A	GLEP58-030	3.84912	35.3722	0.356789	72.5328	NAM RIL
17RSW-NAM_A	GLEP59-001	3.82749	35.1041	0.147096	NA	NA
17RSW-NAM_A	GLEP59-002	3.93245	35.8432	0.195034	NA	NA
17RSW-NAM_A	GLEP59-003	3.59457	37.7645	0.0840537	NA	NA
17RSW-NAM_A	GLEP59-004	3.65055	NA	0.153021	73.5331	NAM RIL
17RSW-NAM_A	GLEP59-005	3.88208	NA	0.162182	71.0681	NAM RIL
17RSW-NAM_A	GLEP59-006	3.81817	36.281	0.15765	NA	NA
17RSW-NAM_A	GLEP59-007	4.05394	36.0156	0.194511	NA	NA
17RSW-NAM_A	GLEP59-008	3.83424	NA	0.356273	73.5999	NAM RIL
17RSW-NAM_A	GLEP59-009	3.55602	NA	0.100238	73.9993	NAM RIL
17RSW-NAM_A	GLEP59-010	3.92594	32.9626	0.49889	NA	NA
17RSW-NAM_A	GLEP59-011	3.79675	34.8004	0.376046	NA	NA
17RSW-NAM_A	GLEP59-012	3.94993	36.4617	0.134724	NA	NA
17RSW-NAM_A	GLEP59-014	3.66722	NA	0.242401	75.2263	NAM RIL
17RSW-NAM_A	GLEP59-015	4.023	NA	0.280015	70.2667	NAM RIL
17RSW-NAM_A	GLEP59-016	3.51164	NA	0.10621	74.2557	NAM RIL
17RSW-NAM_A	GLEP59-017	3.70616	NA	0.146929	72.5016	NAM RIL
17RSW-NAM_A	GLEP59-018	3.7116	35.0663	0.219356	NA	NA
17RSW-NAM_A	GLEP59-019	4.14968	36.924	0.143856	NA	NA
17RSW-NAM_A	GLEP59-020	3.98475	NA	0.151561	73.0291	NAM RIL
17RSW-NAM_A	GLEP59-021	3.37654	NA	0.252632	73.674	NAM RIL
17RSW-NAM_A	GLEP59-022	3.85206	35.1651	0.245301	NA	NA
17RSW-NAM_A	GLEP59-023	4.35542	36.0715	0.035167	NA	NA
17RSW-NAM_A	GLEP59-024	3.37619	34.8037	0.119838	NA	NA
17RSW-NAM_A	GLEP60-001	3.11528	35.4447	0.0505924	71.6275	NAM RIL
17RSW-NAM_A	GLEP60-002	3.81905	39.2537	-0.00865183	76.1654	NAM RIL
17RSW-NAM_A	GLEP60-005	3.40471	36.3864	0.0725375	74.3046	NAM RIL
17RSW-NAM_A	GLEP60-006	3.47956	35.6324	0.27961	72.1294	NAM RIL
17RSW-NAM_A	GLEP60-008	3.51079	36.2995	0.0847237	73.1593	NAM RIL
17RSW-NAM_A	GLEP60-009	3.73363	34.9101	0.124359	75.0512	NAM RIL
17RSW-NAM_A	GLEP60-011	3.32182	35.3999	0.0913626	71.838	NAM RIL
17RSW-NAM_A	GLEP60-012	3.35104	29.3455	0.351063	73.2003	NAM RIL
17RSW-NAM_A	GLEP60-015	3.44303	37.6948	-0.0407928	73.4421	NAM RIL
17RSW-NAM_A	GLEP60-016	3.59642	37.598	0.0490002	72.4709	NAM RIL
17RSW-NAM_A	GLEP60-018	3.92539	35.7635	0.000669083	74.0589	NAM RIL
17RSW-NAM_A	GLEP60-019	3.29837	34.4374	0.175775	72.914	NAM RIL
17RSW-NAM_A	GLEP60-028	3.81461	38.1768	0.0999661	73.5201	NAM RIL
17RSW-NAM_A	GLEP60-032	3.24507	37.6002	-0.116057	73.9315	NAM RIL
17RSW-NAM_A	GLEP60-037	3.25367	36.2567	0.176342	72.5509	NAM RIL
17RSW-NAM_A	GLEP60-060	2.91413	34.2745	0.311676	70.9447	NAM RIL
17RSW-NAM_A	GLEP60-080	2.78676	31.6339	0.0907405	72.5148	NAM RIL
17RSW-NAM_A	GLEP62-002	3.37249	34.9475	0.269391	72.1453	NAM RIL
17RSW-NAM_A	GLEP62-004	3.26433	30.414	1.07269	71.764	NAM RIL
17RSW-NAM_A	GLEP62-006	3.6797	35.7545	0.242588	74.1611	NAM RIL
17RSW-NAM_A	GLEP62-007	3.23067	36.584	0.120638	71.4686	NAM RIL
17RSW-NAM_A	GLEP62-008	2.61718	29.5858	0.872283	73.8512	NAM RIL
17RSW-NAM_A	GLEP62-009	3.90306	43.9895	0.142677	72.5086	NAM RIL
17RSW-NAM_A	GLEP62-010	3.52732	35.4406	0.212203	75.1153	NAM RIL
17RSW-NAM_A	GLEP62-011	3.61455	38.8848	0.0751878	74.1919	NAM RIL
17RSW-NAM_A	GLEP62-012	3.87585	39.6222	0.113197	72.8285	NAM RIL
17RSW-NAM_A	GLEP62-013	4.03117	36.9418	0.436203	74.0513	NAM RIL
17RSW-NAM_A	GLEP62-014	3.92167	34.571	0.40222	74.6715	NAM RIL
17RSW-NAM_A	GLEP62-015	3.10499	50.8343	0.147638	74.1803	NAM RIL
17RSW-NAM_A	GLEP62-016	3.92395	33.5515	0.175048	71.45	NAM RIL
17RSW-NAM_A	GLEP62-017	3.25858	43.7608	0.0268514	72.67	NAM RIL
17RSW-NAM_A	GLEP62-018	3.70988	35.6571	0.7651	72.1812	NAM RIL
17RSW-NAM_A	GLEP62-020	3.58896	33.9624	0.416782	71.7525	NAM RIL
17RSW-NAM_A	GLEP62-022	3.75306	32.588	0.719517	71.5486	NAM RIL
17RSW-NAM_A	GLEP62-024	3.47072	33.4254	0.572944	75.5163	NAM RIL
17RSW-NAM_A	GLEP62-025	3.71755	33.5179	0.161843	72.2279	NAM RIL
17RSW-NAM_A	GLEP62-031	3.71302	34.8793	0.303243	71.7068	NAM RIL
17RSW-NAM_A	GLEP62-032	3.71019	43.7804	0.16031	73.5196	NAM RIL
17RSW-NAM_A	GLEP62-036	3.67581	44.6454	0.124893	74.4538	NAM RIL
17RSW-NAM_A	GLEP62-045	3.82487	37.6088	0.0943742	73.5909	NAM RIL
17RSW-NAM_A	GLEP62-056	3.94106	44.5971	0.200888	72.4627	NAM RIL
17RSW-NAM_A	GLEP62-058	3.40788	31.4209	0.615129	72.8711	NAM RIL
17RSW-NAM_A	GLEP62-067	3.31289	39.3875	0.11465	72.7646	NAM RIL
17RSW-NAM_A	GLEP63-001	2.66733	50.478	-0.107135	73.8435	NAM RIL
17RSW-NAM_A	GLEP63-002	3.49552	36.2907	0.0728391	74.9127	NAM RIL
17RSW-NAM_A	GLEP63-004	3.33836	40.3669	0.0121664	74.471	NAM RIL
17RSW-NAM_A	GLEP63-006	3.13861	48.8736	0.0552398	73.9734	NAM RIL
17RSW-NAM_A	GLEP63-007	4.29955	41.7724	0.0655005	73.3111	NAM RIL
17RSW-NAM_A	GLEP63-009	3.84238	38.1276	0.171105	72.8028	NAM RIL
17RSW-NAM_A	GLEP63-010	3.35573	36.4172	0.0215613	72.9553	NAM RIL
17RSW-NAM_A	GLEP63-011	3.60266	38.7746	0.0539577	72.5844	NAM RIL
17RSW-NAM_A	GLEP63-012	2.96798	42.9153	0.0314533	75.4698	NAM RIL
17RSW-NAM_A	GLEP63-013	3.82344	42.1557	-0.0638561	76.5448	NAM RIL
17RSW-NAM_A	GLEP63-014	3.92094	36.6411	-0.107574	73.9465	NAM RIL
17RSW-NAM_A	GLEP63-016	3.69415	32.9334	0.0584336	77.0162	NAM RIL
17RSW-NAM_A	GLEP63-017	3.59399	42.2919	0.0307736	75.0059	NAM RIL
17RSW-NAM_A	GLEP63-018	3.57653	37.8642	0.301203	74.0719	NAM RIL
17RSW-NAM_A	GLEP63-019	3.79758	33.6157	0.15571	74.9881	NAM RIL
17RSW-NAM_A	GLEP63-020	2.96076	40.4851	-0.0451977	72.2193	NAM RIL
17RSW-NAM_A	GLEP63-026	3.83461	38.8558	0.13942	74.4171	NAM RIL
17RSW-NAM_A	GLEP64-001	2.67931	36.9786	-0.0660529	71.5953	NAM RIL
17RSW-NAM_A	GLEP64-002	3.57843	36.7107	0.223187	74.7476	NAM RIL
17RSW-NAM_A	GLEP64-003	3.02761	37.9542	0.119342	74.535	NAM RIL
17RSW-NAM_A	GLEP64-004	4.11425	39.5026	0.142051	75.5752	NAM RIL
17RSW-NAM_A	GLEP64-005	3.10829	44.6822	-0.0487761	72.0086	NAM RIL
17RSW-NAM_A	GLEP64-006	3.05485	43.2916	-0.0120413	75.1584	NAM RIL
17RSW-NAM_A	GLEP64-007	3.18768	39.233	0.160756	75.14	NAM RIL
17RSW-NAM_A	GLEP64-009	3.0306	39.0795	0.0453847	76.2359	NAM RIL
17RSW-NAM_A	GLEP64-010	2.97854	35.8096	-0.016579	73.189	NAM RIL
17RSW-NAM_A	GLEP64-011	3.15834	40.221	0.0476466	74.8272	NAM RIL
17RSW-NAM_A	GLEP64-012	3.82181	44.2967	-0.0221707	74.7651	NAM RIL
17RSW-NAM_A	GLEP64-013	3.57316	38.1625	-0.0780034	75.7586	NAM RIL
17RSW-NAM_A	GLEP64-014	3.6956	38.776	-0.0686874	73.0328	NAM RIL
17RSW-NAM_A	GLEP64-015	2.85927	33.724	0.424648	72.1035	NAM RIL
17RSW-NAM_A	GLEP64-017	3.8976	34.9601	0.0598775	74.5246	NAM RIL
17RSW-NAM_A	GLEP64-018	3.49856	49.5341	-0.0047384	73.9828	NAM RIL
17RSW-NAM_A	GLEP64-019	3.00331	38.3825	0.102958	75.0091	NAM RIL
17RSW-NAM_A	GLEP64-021	3.31188	42.8989	0.227658	73.9871	NAM RIL
17RSW-NAM_A	GLEP64-023	3.66947	38.3214	-0.0189506	74.1973	NAM RIL
17RSW-NAM_A	GLEP64-025	3.96915	39.1032	-0.0394047	74.7578	NAM RIL
17RSW-NAM_A	GLEP65-001	3.50677	42.2721	-0.133289	72.7853	NAM RIL
17RSW-NAM_A	GLEP65-002	3.6095	41.497	0.149182	77.0951	NAM RIL
17RSW-NAM_A	GLEP65-004	4.30284	39.3333	0.0846576	76.4132	NAM RIL
17RSW-NAM_A	GLEP65-006	4.22864	45.78	0.0235184	76.6538	NAM RIL
17RSW-NAM_A	GLEP65-007	3.64463	40.3841	0.205879	75.4858	NAM RIL
17RSW-NAM_A	GLEP65-008	3.51956	35.1416	0.375872	74.5287	NAM RIL
17RSW-NAM_A	GLEP65-009	3.78254	40.6479	0.405966	74.7025	NAM RIL
17RSW-NAM_A	GLEP65-010	4.0767	40.3639	0.319977	75.0661	NAM RIL
17RSW-NAM_A	GLEP65-011	3.14308	38.3973	0.117845	75.2091	NAM RIL
17RSW-NAM_A	GLEP65-012	4.26904	49.0072	0.0158361	74.8119	NAM RIL
17RSW-NAM_A	GLEP65-015	3.42859	37.8356	0.0783783	74.9127	NAM RIL
17RSW-NAM_A	GLEP65-016	3.57288	37.9999	0.0305323	73.1843	NAM RIL
17RSW-NAM_A	GLEP65-017	2.75125	43.6069	0.157507	74.2973	NAM RIL
17RSW-NAM_A	GLEP65-020	3.78843	43.0035	0.0542573	73.4802	NAM RIL
17RSW-NAM_A	GLEP65-026	3.80161	42.0239	0.0180892	75.1781	NAM RIL
17RSW-NAM_A	GLEP65-029	3.74939	37.4107	0.00206009	73.1503	NAM RIL
17RSW-NAM_A	GLEP65-030	3.97772	40.4892	-0.032041	74.7491	NAM RIL
17RSW-NAM_A	GLEP66-003	3.52314	33.6126	0.114017	73.8469	NAM RIL
17RSW-NAM_A	GLEP66-004	3.00707	37.3296	-0.0662196	75.0913	NAM RIL
17RSW-NAM_A	GLEP66-005	3.54446	36.0675	0.0401316	74.9228	NAM RIL
17RSW-NAM_A	GLEP66-007	3.30471	39.1599	-0.11572	75.1881	NAM RIL
17RSW-NAM_A	GLEP66-009	4.10808	39.0526	0.154873	74.8875	NAM RIL
17RSW-NAM_A	GLEP66-011	3.42093	37.7948	0.076775	73.4011	NAM RIL
17RSW-NAM_A	GLEP66-012	3.99287	38.201	-0.119824	73.5948	NAM RIL
17RSW-NAM_A	GLEP66-014	3.24194	31.5061	0.274037	70.7914	NAM RIL
17RSW-NAM_A	GLEP66-015	3.40235	38.7114	-0.100519	74.0798	NAM RIL
17RSW-NAM_A	GLEP66-016	4.09922	36.3966	0.111529	73.0909	NAM RIL
17RSW-NAM_A	GLEP66-017	3.36032	33.3102	0.064042	74.4887	NAM RIL
17RSW-NAM_A	GLEP66-018	4.11829	37.9118	0.00759055	75.7108	NAM RIL
17RSW-NAM_A	GLEP66-019	3.21028	33.8947	0.133212	75.9563	NAM RIL
17RSW-NAM_A	GLEP66-020	3.41799	31.1088	0.202197	75.0524	NAM RIL
17RSW-NAM_A	GLEP66-028	2.74554	31.7122	1.128	70.2472	NAM RIL
17RSW-NAM_A	GLEP66-040	2.45228	37.2731	-0.0779576	72.9954	NAM RIL
17RSW-NAM_A	GLEP66-045	3.92598	38.6703	0.0234462	75.386	NAM RIL
17RSW-NAM_A	GLEP66-046	3.65459	39.389	-0.128747	74.6692	NAM RIL
17RSW-NAM_A	GLEP66-064	3.8716	39.4928	-0.0134016	75.1978	NAM RIL
17RSW-NAM_A	GLEP66-067	3.6251	34.5733	0.0384372	72.6717	NAM RIL
17RSW-NAM_A	GLEP66-070	3.78467	30.1779	0.362596	72.4326	NAM RIL
17RSW-NAM_A	GLEP66-081	3.75893	36.7711	-0.0806603	72.8104	NAM RIL
17RSW-NAM_A	GLEP66-087	3.88201	37.4114	0.0627297	75.3467	NAM RIL
17RSW-NAM_A	GLEP66-107	3.36988	39.4536	-0.0172565	73.1869	NAM RIL
17RSW-NAM_A	GLEP66-112	3.65745	37.6898	-0.0917619	72.486	NAM RIL
17RSW-NAM_A	GLEP66-127	2.19583	33.2763	0.203754	73.0901	NAM RIL
17RSW-NAM_A	GLEP67-001	3.90032	40.9562	0.10792	73.1716	NAM RIL
17RSW-NAM_A	GLEP67-004	3.98798	37.5812	0.0532415	72.3725	NAM RIL
17RSW-NAM_A	GLEP67-005	2.90088	39.6196	-0.0588274	73.2029	NAM RIL
17RSW-NAM_A	GLEP67-007	3.075	29.9585	0.550046	73.7829	NAM RIL
17RSW-NAM_A	GLEP67-008	4.07768	43.5773	-0.0179185	75.4089	NAM RIL
17RSW-NAM_A	GLEP67-010	3.34462	38.9125	-0.0404773	75.2439	NAM RIL
17RSW-NAM_A	GLEP67-011	3.4433	34.6117	0.294117	74.3941	NAM RIL
17RSW-NAM_A	GLEP67-012	3.49074	33.7307	0.458182	73.9156	NAM RIL
17RSW-NAM_A	GLEP67-013	4.09385	37.2103	0.0317736	72.2373	NAM RIL
17RSW-NAM_A	GLEP67-015	3.59597	38.9435	0.195295	73.1774	NAM RIL
17RSW-NAM_A	GLEP67-016	3.15163	31.7243	0.157058	70.338	NAM RIL
17RSW-NAM_A	GLEP67-017	3.94363	33.4801	0.515265	72.1555	NAM RIL
17RSW-NAM_A	GLEP67-018	3.35659	37.1219	0.136552	74.9496	NAM RIL
17RSW-NAM_A	GLEP67-019	3.96472	36.4384	0.124266	73.4427	NAM RIL
17RSW-NAM_A	GLEP67-020	3.30112	37.0422	0.0726198	73.0211	NAM RIL
17RSW-NAM_A	GLEP67-021	4.05766	36.7534	0.0850446	72.1795	NAM RIL
17RSW-NAM_A	GLEP67-023	3.87059	38.0672	0.238991	72.4065	NAM RIL
17RSW-NAM_A	GLEP67-024	3.94968	33.7939	0.150989	71.4849	NAM RIL
17RSW-NAM_A	GLEP67-025	2.66316	38.1844	-0.112508	70.4661	NAM RIL
17RSW-NAM_A	GLEP67-029	4.20852	36.68	0.389094	71.8553	NAM RIL
17RSW-NAM_A	GLEP67-044	3.24369	44.769	-0.0109563	72.9374	NAM RIL
17RSW-NAM_A	GLEP69-001	3.66381	35.0853	0.0855375	72.7806	NAM RIL
17RSW-NAM_A	GLEP69-002	3.78	41.0497	-0.06751	72.9162	NAM RIL
17RSW-NAM_A	GLEP69-003	4.1216	41.3181	-0.0512998	72.1001	NAM RIL
17RSW-NAM_A	GLEP69-004	2.93763	34.9823	-0.0219671	72.9212	NAM RIL
17RSW-NAM_A	GLEP69-005	4.07691	35.4858	0.256167	74.0605	NAM RIL
17RSW-NAM_A	GLEP69-006	3.83461	41.7338	0.0549598	74.2932	NAM RIL
17RSW-NAM_A	GLEP69-009	3.90228	37.4505	-0.076622	73.9992	NAM RIL
17RSW-NAM_A	GLEP69-011	3.75565	41.5176	-0.0100758	73.2146	NAM RIL
17RSW-NAM_A	GLEP69-012	3.30654	40.2956	-0.0139734	72.3731	NAM RIL
17RSW-NAM_A	GLEP69-016	3.80997	38.2304	-0.0213829	74.2112	NAM RIL
17RSW-NAM_A	GLEP69-017	4.09301	46.9565	0.101205	74.0622	NAM RIL
17RSW-NAM_A	GLEP69-018	3.15426	35.0542	0.0829643	70.9608	NAM RIL
17RSW-NAM_A	GLEP69-020	4.0388	36.7496	-0.0351042	73.2039	NAM RIL
17RSW-NAM_A	GLEP69-021	4.09655	40.8238	0.0460013	72.5553	NAM RIL
17RSW-NAM_A	GLEP69-022	3.01353	33.1013	0.262521	70.9083	NAM RIL
17RSW-NAM_A	GLEP69-025	3.89736	41.2088	0.110238	74.2785	NAM RIL
17RSW-NAM_A	GLEP69-026	2.53731	38.2263	0.020721	70.1441	NAM RIL
17RSW-NAM_A	GLEP69-029	2.27017	37.7521	0.203456	71.6718	NAM RIL
17RSW-NAM_A	GLEP69-030	4.18898	36.3835	0.0483476	72.2761	NAM RIL
17RSW-NAM_A	GLEP69-032	3.38727	37.1278	0.154192	74.5583	NAM RIL
17RSW-NAM_A	GLEP69-033	3.31682	39.2175	0.0884859	74.7894	NAM RIL
17RSW-NAM_A	GLEP69-037	2.94191	41.3104	-0.0472085	73.6376	NAM RIL
17RSW-NAM_A	GLEP69-115	3.41889	38.233	0.567562	73.6014	NAM RIL
17RSW-NAM_A	GLEP70-001	3.72197	38.6272	0.234053	NA	NA
17RSW-NAM_A	GLEP70-002	3.60484	36.225	0.147558	NA	NA
17RSW-NAM_A	GLEP70-003	3.57741	37.4041	0.264715	73.5032	NAM RIL
17RSW-NAM_A	GLEP70-004	3.37789	35.1705	0.147982	73.0207	NAM RIL
17RSW-NAM_A	GLEP70-005	3.02431	39.7165	0.158028	NA	NA
17RSW-NAM_A	GLEP70-007	3.63207	33.7601	0.498194	NA	NA
17RSW-NAM_A	GLEP70-008	3.44479	38.9792	0.319652	72.6578	NAM RIL
17RSW-NAM_A	GLEP70-009	3.56747	37.6007	0.0951826	72.7926	NAM RIL
17RSW-NAM_A	GLEP70-010	3.54078	37.1294	0.105256	NA	NA
17RSW-NAM_A	GLEP70-012	3.39037	36.2013	0.121977	NA	NA
17RSW-NAM_A	GLEP70-013	2.97315	34.1595	0.300247	NA	NA
17RSW-NAM_A	GLEP70-014	3.48147	35.0855	0.176497	71.2756	NAM RIL
17RSW-NAM_A	GLEP70-015	3.55451	38.8841	0.160976	72.8872	NAM RIL
17RSW-NAM_A	GLEP70-016	3.4287	37.029	0.173629	74.1336	NAM RIL
17RSW-NAM_A	GLEP70-017	2.62964	37.2648	0.210172	NA	NA
17RSW-NAM_A	GLEP70-018	3.59517	37.3555	0.314692	73.3329	NAM RIL
17RSW-NAM_A	GLEP70-018_01	3.34404	37.4056	0.126106	72.78	NAM RIL
17RSW-NAM_A	GLEP70-018_08	3.45874	35.1285	0.107607	71.8687	NAM RIL
17RSW-NAM_A	GLEP70-019	3.5444	35.9599	0.222561	72.0215	NAM RIL
17RSW-NAM_A	GLEP70-020	3.54677	32.9012	0.391396	NA	NA
17RSW-NAM_A	GLEP70-021	3.47582	37.5201	0.162514	NA	NA
17RSW-NAM_A	GLEP70-022	3.49932	36.8363	0.362975	72.2329	NAM RIL
17RSW-NAM_A	GLEP70-023	3.60155	35.7951	0.0841706	72.4174	NAM RIL
17RSW-NAM_A	GLEP70-024	3.66712	37.6561	0.235993	NA	NA
17RSW-NAM_A	GLEP71-001	3.51673	31.7218	0.129464	NA	NA
17RSW-NAM_A	GLEP71-002	2.7828	NA	0.120913	72.1863	NAM RIL
17RSW-NAM_A	GLEP71-003	2.83999	NA	0.0730441	71.9834	NAM RIL
17RSW-NAM_A	GLEP71-004	3.48554	35.8376	0.104573	NA	NA
17RSW-NAM_A	GLEP71-005	3.95809	35.7169	0.0809079	NA	NA
17RSW-NAM_A	GLEP71-006	3.33791	NA	0.136701	73.4486	NAM RIL
17RSW-NAM_A	GLEP71-007	3.11042	39.4031	0.136918	NA	NA
17RSW-NAM_A	GLEP71-008	3.44609	36.2884	0.155182	NA	NA
17RSW-NAM_A	GLEP71-009	3.72904	33.7768	0.248152	NA	NA
17RSW-NAM_A	GLEP71-010	3.6834	NA	0.0820093	73.5941	NAM RIL
17RSW-NAM_A	GLEP71-011	3.51934	NA	0.422397	72.8347	NAM RIL
17RSW-NAM_A	GLEP71-013	3.70304	NA	0.136571	71.5748	NAM RIL
17RSW-NAM_A	GLEP71-013_05	3.60283	37.7119	0.0974137	73.4522	NAM RIL
17RSW-NAM_A	GLEP71-013_07	3.00422	37.2321	0.0951439	73.3192	NAM RIL
17RSW-NAM_A	GLEP71-014	4.0039	34.0938	0.123858	NA	NA
17RSW-NAM_A	GLEP71-015	3.44085	NA	0.18334	70.1722	NAM RIL
17RSW-NAM_A	GLEP71-016	3.83511	NA	0.188257	71.4304	NAM RIL
17RSW-NAM_A	GLEP71-016_06	3.9535	36.4279	0.108251	72.4894	NAM RIL
17RSW-NAM_A	GLEP71-016_07	3.31787	34.4141	0.235738	70.6385	NAM RIL
17RSW-NAM_A	GLEP71-017	3.20459	40.0201	0.233018	NA	NA
17RSW-NAM_A	GLEP71-018	3.5562	NA	0.125269	70.9083	NAM RIL
17RSW-NAM_A	GLEP71-019	3.06162	NA	0.179693	73.8679	NAM RIL
17RSW-NAM_A	GLEP71-020	3.29812	NA	0.0763329	73.5276	NAM RIL
17RSW-NAM_A	GLEP71-021	2.90802	NA	0.0734152	72.6674	NAM RIL
17RSW-NAM_A	GLEP71-022	3.72584	33.118	0.0578479	NA	NA
17RSW-NAM_A	GLEP71-024	3.8044	NA	0.0816188	72.4697	NAM RIL
17RSW-NAM_A	GLEP72-001	3.31948	28.553	0.846933	70.1541	NAM RIL
17RSW-NAM_A	GLEP72-002	3.25319	37.9873	-0.15924	72.6839	NAM RIL
17RSW-NAM_A	GLEP72-003	3.2989	37.1119	0.017525	72.214	NAM RIL
17RSW-NAM_A	GLEP72-004	2.7075	42.9246	0.117641	73.5521	NAM RIL
17RSW-NAM_A	GLEP72-005	3.26555	33.4857	0.0999123	72.3314	NAM RIL
17RSW-NAM_A	GLEP72-007	3.30532	37.6717	0.232057	NA	NA
17RSW-NAM_A	GLEP72-008	3.38873	37.0822	0.198342	NA	NA
17RSW-NAM_A	GLEP72-009	3.2884	32.8487	0.409519	NA	NA
17RSW-NAM_A	GLEP72-010	3.27585	34.4692	0.30863	NA	NA
17RSW-NAM_A	GLEP72-013	3.32151	34.659	0.532084	NA	NA
17RSW-NAM_A	GLEP72-015	3.45637	36.9531	0.112967	72.0056	NAM RIL
17RSW-NAM_A	GLEP72-016	3.26264	37.7785	0.130286	NA	NA
17RSW-NAM_A	GLEP72-018	3.0756	41.8374	0.0565983	72.9829	NAM RIL
17RSW-NAM_A	GLEP72-019	3.64228	32.6845	0.730525	72.4658	NAM RIL
17RSW-NAM_A	GLEP72-020	3.5467	40.1232	0.334807	74.432	NAM RIL
17RSW-NAM_A	GLEP72-021	4.04006	34.5669	0.414188	NA	NA
17RSW-NAM_A	GLEP72-022	3.77123	37.2191	0.176278	73.9128	NAM RIL
17RSW-NAM_A	GLEP72-023	2.96538	36.5579	0.232057	NA	NA
17RSW-NAM_A	GLEP72-024	3.23695	44.2072	0.122748	72.7542	NAM RIL
17RSW-NAM_A	GLEP73-001	3.88718	38.9228	0.0171037	73.6314	NAM RIL
17RSW-NAM_A	GLEP73-002	2.68619	29.9803	0.574026	73.9515	NAM RIL
17RSW-NAM_A	GLEP73-003	3.64256	35.8786	0.0343703	71.1021	NAM RIL
17RSW-NAM_A	GLEP73-004	4.00279	34.5208	0.633836	71.1168	NAM RIL
17RSW-NAM_A	GLEP73-005	3.65188	42.9652	0.26264	74.6874	NAM RIL
17RSW-NAM_A	GLEP73-006	4.05732	39.9685	0.0333476	74.5415	NAM RIL
17RSW-NAM_A	GLEP73-007	3.39991	44.0244	-0.0467961	74.469	NAM RIL
17RSW-NAM_A	GLEP73-008	3.32638	31.8032	0.474238	74.0666	NAM RIL
17RSW-NAM_A	GLEP73-009	3.76867	37.8637	0.10949	73.5081	NAM RIL
17RSW-NAM_A	GLEP73-010	3.00693	36.6898	0.14603	73.2925	NAM RIL
17RSW-NAM_A	GLEP73-012	3.68651	42.8496	0.0567937	72.7192	NAM RIL
17RSW-NAM_A	GLEP73-013	4.05746	38.5282	0.0848053	74.6352	NAM RIL
17RSW-NAM_A	GLEP73-014	4.2981	36.9075	0.0659093	72.6215	NAM RIL
17RSW-NAM_A	GLEP73-015	3.41038	41.0769	-0.0578274	73.6001	NAM RIL
17RSW-NAM_A	GLEP73-017	3.46657	45.2002	-0.0710779	72.3576	NAM RIL
17RSW-NAM_A	GLEP73-018	3.67268	38.8576	-0.25652	73.705	NAM RIL
17RSW-NAM_A	GLEP73-021	3.28239	44.002	-0.0774793	74.3743	NAM RIL
17RSW-NAM_A	GLEP73-022	3.93807	47.6614	0.00468079	72.167	NAM RIL
17RSW-NAM_A	GLEP73-025	4.23643	35.2752	-0.00458968	75.5369	NAM RIL
17RSW-NAM_A	GLEP73-026	3.56894	40.1234	-0.0889946	75.0665	NAM RIL
17RSW-NAM_A	GLEP74-002	3.17765	41.0294	0.0647032	73.6063	NAM RIL
17RSW-NAM_A	GLEP74-004	2.79055	38.8004	0.0777419	73.192	NAM RIL
17RSW-NAM_A	GLEP74-005	3.24812	36.8375	0.166171	74.5158	NAM RIL
17RSW-NAM_A	GLEP74-006	4.07928	37.7983	-0.159185	75.0627	NAM RIL
17RSW-NAM_A	GLEP74-007	4.03337	37.0831	0.173658	74.1786	NAM RIL
17RSW-NAM_A	GLEP74-012	3.85163	47.8993	0.222505	75.2211	NAM RIL
17RSW-NAM_A	GLEP74-018	3.66142	34.2173	0.350238	72.0108	NAM RIL
17RSW-NAM_A	GLEP74-020	4.03202	35.5782	0.0598579	71.3704	NAM RIL
17RSW-NAM_A	GLEP74-021	3.49401	39.0319	-0.00995222	75.0205	NAM RIL
17RSW-NAM_A	GLEP74-022	3.65995	36.7831	0.0594564	71.8237	NAM RIL
17RSW-NAM_A	GLEP74-025	2.91489	33.1006	0.236019	73.0294	NAM RIL
17RSW-NAM_A	GLEP74-026	3.9433	35.0872	0.27551	74.1229	NAM RIL
17RSW-NAM_A	GLEP74-028	3.7032	36.3115	0.177845	73.1302	NAM RIL
17RSW-NAM_A	GLEP74-031	2.98043	34.5829	0.208269	74.6464	NAM RIL
17RSW-NAM_A	GLEP74-032	2.701	36.0602	0.379174	72.4086	NAM RIL
17RSW-NAM_A	GLEP74-034	4.04513	36.7756	0.289164	74.0122	NAM RIL
17RSW-NAM_A	GLEP74-035	3.50678	35.6653	0.157238	74.8882	NAM RIL
17RSW-NAM_A	GLEP74-039	3.79765	37.8536	0.104496	75.1639	NAM RIL
17RSW-NAM_A	GLEP75-001	4.21192	38.9575	-0.00627638	73.7569	NAM RIL
17RSW-NAM_A	GLEP75-002	3.70113	42.3586	0.0881353	73.5942	NAM RIL
17RSW-NAM_A	GLEP75-003	3.73785	44.3805	-0.0278101	73.646	NAM RIL
17RSW-NAM_A	GLEP75-005	3.87449	42.3969	0.27992	73.9078	NAM RIL
17RSW-NAM_A	GLEP75-006	3.95683	37.3211	0.131726	74.5434	NAM RIL
17RSW-NAM_A	GLEP75-009	3.94774	38.779	0.0535612	74.0175	NAM RIL
17RSW-NAM_A	GLEP75-010	3.65138	34.4882	0.439863	74.993	NAM RIL
17RSW-NAM_A	GLEP75-011	3.63145	35.235	0.532389	75.0283	NAM RIL
17RSW-NAM_A	GLEP75-012	2.52485	30.0721	1.61086	71.8578	NAM RIL
17RSW-NAM_A	GLEP75-013	3.75339	44.0609	0.0692247	75.0419	NAM RIL
17RSW-NAM_A	GLEP75-014	3.73748	34.4761	0.219699	74.4657	NAM RIL
17RSW-NAM_A	GLEP75-015	3.95168	38.0084	0.140948	73.3848	NAM RIL
17RSW-NAM_A	GLEP75-016	3.16368	36.3689	0.328101	74.5712	NAM RIL
17RSW-NAM_A	GLEP75-017	3.55102	44.145	0.123628	73.8383	NAM RIL
17RSW-NAM_A	GLEP75-019	3.68202	31.8222	0.354854	73.726	NAM RIL
17RSW-NAM_A	GLEP75-020	3.34531	31.9416	1.4134	70.8887	NAM RIL
17RSW-NAM_A	GLEP75-022	3.81147	33.6311	0.259164	74.0227	NAM RIL
17RSW-NAM_A	GLEP75-024	3.91647	38.763	0.0891459	75.6243	NAM RIL
17RSW-NAM_A	GLEP75-047	2.84897	36.6903	0.285883	73.0243	NAM RIL
17RSW-NAM_A	GLEP75-049	4.00497	39.2492	0.11797	73.7134	NAM RIL
17RSW-NAM_A	GLEP75-056	2.16528	32.6669	0.562735	73.3173	NAM RIL
17RSW-NAM_A	GLEP75-066	3.22589	48.2789	0.125729	75.123	NAM RIL
17RSW-NAM_A	GLEP76-001	2.8926	35.9817	0.163746	NA	NA
17RSW-NAM_A	GLEP76-002	3.02228	40.2759	0.0842081	NA	NA
17RSW-NAM_A	GLEP76-003	3.47514	38.7068	0.0574786	NA	NA
17RSW-NAM_A	GLEP76-004	3.41634	34.8111	0.122091	NA	NA
17RSW-NAM_A	GLEP76-005	3.4207	34.3822	-0.0524664	NA	NA
17RSW-NAM_A	GLEP76-006	3.73096	37.7157	0.159764	NA	NA
17RSW-NAM_A	GLEP76-007	3.50521	37.0846	0.0356948	NA	NA
17RSW-NAM_A	GLEP76-008	3.09208	35.2392	0.107088	NA	NA
17RSW-NAM_A	GLEP76-010	3.40693	37.9181	0.0920379	NA	NA
17RSW-NAM_A	GLEP76-012	3.68343	34.2125	0.259634	NA	NA
17RSW-NAM_A	GLEP76-013	2.78853	NA	0.15923	74.1345	NAM RIL
17RSW-NAM_A	GLEP76-014	2.45938	34.1754	0.204655	NA	NA
17RSW-NAM_A	GLEP76-015	2.86692	38.3373	0.0673573	NA	NA
17RSW-NAM_A	GLEP76-017	3.18805	38.6617	0.0651526	NA	NA
17RSW-NAM_A	GLEP76-018	2.83539	42.1256	0.14396	NA	NA
17RSW-NAM_A	GLEP76-020	3.77842	34.0226	0.122206	NA	NA
17RSW-NAM_A	GLEP76-021	3.34625	NA	0.0861085	74.3445	NAM RIL
17RSW-NAM_A	GLEP76-022	3.81691	35.5535	0.0636362	NA	NA
17RSW-NAM_A	GLEP76-023	3.30913	33.3097	0.184316	NA	NA
17RSW-NAM_A	GLEP76-024	3.25719	33.2313	0.274723	NA	NA
17RSW-NAM_A	Halberd	3.83028	34.1919	0.385894	75.4794	Check
17RSW-NAM_A	Janz	4.22512	29.2049	1.26309	73.2488	Check
17RSW-NAM_A	Krichauff	4.10085	31.509	0.311095	74.4167	Check
17RSW-NAM_A	Mace	4.62414	34.444	0.379522	73.9373	Check
17RSW-NAM_A	Magenta	4.13547	34.3899	0.531042	73.7209	Check
17RSW-NAM_A	Saintly	3.29425	37.1696	0.598617	NA	NA
17RSW-NAM_A	SCEP01-001	2.29842	38.1534	0.306722	74.5153	NAM RIL
17RSW-NAM_A	SCEP01-002	4.06457	35.4008	0.453622	NA	NA
17RSW-NAM_A	SCEP01-004	4.01939	33.8413	0.442644	76.0416	NAM RIL
17RSW-NAM_A	SCEP01-005	3.87415	32.4968	0.43785	NA	NA
17RSW-NAM_A	SCEP01-008	4.08757	34.4981	0.211238	76.2774	NAM RIL
17RSW-NAM_A	SCEP01-009	3.48534	37.9056	0.184278	75.2612	NAM RIL
17RSW-NAM_A	SCEP01-010	4.51351	37.2891	0.386399	NA	NA
17RSW-NAM_A	SCEP01-012	3.94707	35.6919	0.19212	75.1644	NAM RIL
17RSW-NAM_A	SCEP01-015	3.51039	37.9977	0.157254	74.9544	NAM RIL
17RSW-NAM_A	SCEP01-016	3.59227	33.1904	0.42296	NA	NA
17RSW-NAM_A	SCEP01-017	3.87331	36.1095	0.23242	74.9734	NAM RIL
17RSW-NAM_A	SCEP01-018	4.26141	30.6359	0.741619	73.2521	NAM RIL
17RSW-NAM_A	SCEP01-019	4.01224	33.273	0.327594	75.8135	NAM RIL
17RSW-NAM_A	SCEP01-020	3.8896	34.1013	0.331467	NA	NA
17RSW-NAM_A	SCEP01-021	4.15364	34.7134	0.436802	NA	NA
17RSW-NAM_A	SCEP01-023	4.10833	30.407	0.675976	74.6078	NAM RIL
17RSW-NAM_A	SCEP01-024	3.88997	32.8605	0.444716	75.0717	NAM RIL
17RSW-NAM_A	SCEP03-002	3.91297	34.2995	0.321274	75.2253	NAM RIL
17RSW-NAM_A	SCEP03-003	3.50188	35.8847	0.281239	73.0314	NAM RIL
17RSW-NAM_A	SCEP03-004	3.74734	31.4796	0.575577	75.7349	NAM RIL
17RSW-NAM_A	SCEP03-005	3.76812	32.4914	0.250062	74.5559	NAM RIL
17RSW-NAM_A	SCEP03-006	3.15279	37.2607	0.375822	76.8075	NAM RIL
17RSW-NAM_A	SCEP03-007	3.90279	37.0803	0.425408	75.7268	NAM RIL
17RSW-NAM_A	SCEP03-008	3.48441	37.1986	0.237801	76.4906	NAM RIL
17RSW-NAM_A	SCEP03-009	4.02458	32.6227	0.498169	74.4494	NAM RIL
17RSW-NAM_A	SCEP03-010	4.18597	32.7272	0.390357	76.2549	NAM RIL
17RSW-NAM_A	SCEP03-011	3.62852	36.6211	0.256515	74.5723	NAM RIL
17RSW-NAM_A	SCEP03-012	3.71753	35.5395	0.259829	76.5533	NAM RIL
17RSW-NAM_A	SCEP03-014	4.10392	32.5633	0.498089	76.8509	NAM RIL
17RSW-NAM_A	SCEP03-015	3.44041	39.128	0.335359	76.2425	NAM RIL
17RSW-NAM_A	SCEP03-016	4.0179	34.3214	0.345836	76.4427	NAM RIL
17RSW-NAM_A	SCEP03-017	3.4894	34.9825	0.224499	75.8023	NAM RIL
17RSW-NAM_A	SCEP03-018	3.53316	30.3901	0.352142	74.004	NAM RIL
17RSW-NAM_A	SCEP03-019	3.61498	32.0509	0.16362	75.6907	NAM RIL
17RSW-NAM_A	SCEP03-020	3.86909	32.5991	0.369346	76.6606	NAM RIL
17RSW-NAM_A	SCEP03-021	3.87529	36.2633	0.319555	75.6139	NAM RIL
17RSW-NAM_A	SCEP03-022	3.11262	35.499	0.241589	NA	NA
17RSW-NAM_A	SCEP03-023	4.11211	36.7959	0.244926	75.3555	NAM RIL
17RSW-NAM_A	SCEP03-024	3.68617	35.8555	0.418305	75.6907	NAM RIL
17RSW-NAM_A	SCEP04-001	3.7282	31.1757	0.386524	74.6548	NAM RIL
17RSW-NAM_A	SCEP04-002	3.67739	35.2201	0.384082	74.0275	NAM RIL
17RSW-NAM_A	SCEP04-003	3.56362	31.3722	0.357515	75.3095	NAM RIL
17RSW-NAM_A	SCEP04-004	3.4359	30.519	0.830243	73.3802	NAM RIL
17RSW-NAM_A	SCEP04-005	3.91223	38.326	0.485089	75.2538	NAM RIL
17RSW-NAM_A	SCEP04-006	3.98589	30.1067	0.595781	75.1989	NAM RIL
17RSW-NAM_A	SCEP04-007	3.98077	30.9013	0.702835	74.7782	NAM RIL
17RSW-NAM_A	SCEP04-008	3.59494	34.0771	0.501439	74.7911	NAM RIL
17RSW-NAM_A	SCEP04-009	4.01417	32.9364	0.510053	75.6893	NAM RIL
17RSW-NAM_A	SCEP04-010	4.16229	32.2206	0.761154	75.5487	NAM RIL
17RSW-NAM_A	SCEP04-011	3.66413	30.5801	0.891551	74.7516	NAM RIL
17RSW-NAM_A	SCEP04-012	3.84715	30.9263	0.639864	76.8404	NAM RIL
17RSW-NAM_A	SCEP04-013	3.73498	NA	0.416354	74.1508	NAM RIL
17RSW-NAM_A	SCEP04-015	4.22825	36.5291	0.283272	75.8816	NAM RIL
17RSW-NAM_A	SCEP04-016	3.40515	32.0907	0.489833	73.6848	NAM RIL
17RSW-NAM_A	SCEP04-017	3.40251	38.0499	0.338147	76.7848	NAM RIL
17RSW-NAM_A	SCEP04-018	3.98283	33.7456	0.38862	74.8105	NAM RIL
17RSW-NAM_A	SCEP04-019	3.5883	30.7797	0.517064	75.6472	NAM RIL
17RSW-NAM_A	SCEP04-020	3.8613	31.5969	0.484188	76.261	NAM RIL
17RSW-NAM_A	SCEP04-021	3.67201	34.3768	0.28721	76.0845	NAM RIL
17RSW-NAM_A	SCEP04-022	3.8569	29.4672	0.582033	74.8827	NAM RIL
17RSW-NAM_A	SCEP04-023	3.51707	36.7473	0.244272	NA	NA
17RSW-NAM_A	SCEP04-024	3.62158	33.4487	0.384475	76.7327	NAM RIL
17RSW-NAM_A	SCEP05-001	4.18824	33.6139	0.28962	75.8014	NAM RIL
17RSW-NAM_A	SCEP05-002	3.97846	34.5319	0.308448	75.2713	NAM RIL
17RSW-NAM_A	SCEP05-003	3.93771	36.1038	0.462322	77.0522	NAM RIL
17RSW-NAM_A	SCEP05-004	3.7592	35.021	0.422255	76.1129	NAM RIL
17RSW-NAM_A	SCEP05-006	3.60393	31.8264	0.533256	74.7428	NAM RIL
17RSW-NAM_A	SCEP05-007	3.91004	32.4992	0.456492	75.9871	NAM RIL
17RSW-NAM_A	SCEP05-008	3.46977	37.1939	0.291793	75.3477	NAM RIL
17RSW-NAM_A	SCEP05-009	3.73438	36.5211	0.379603	NA	NA
17RSW-NAM_A	SCEP05-010	3.65633	39.1281	0.273056	75.3139	NAM RIL
17RSW-NAM_A	SCEP05-011	3.67701	36.0808	0.449825	76.0226	NAM RIL
17RSW-NAM_A	SCEP05-012	3.93394	31.9225	0.476524	76.1589	NAM RIL
17RSW-NAM_A	SCEP05-013	3.98342	36.0707	0.35429	75.6823	NAM RIL
17RSW-NAM_A	SCEP05-014	3.91391	36.6481	0.360425	77.2269	NAM RIL
17RSW-NAM_A	SCEP05-015	4.05168	33.9503	0.420627	75.9603	NAM RIL
17RSW-NAM_A	SCEP05-016	4.00636	38.1321	0.337724	76.1864	NAM RIL
17RSW-NAM_A	SCEP05-017	3.83792	29.3341	0.804224	75.5731	NAM RIL
17RSW-NAM_A	SCEP05-018	3.64039	34.033	0.410795	73.5858	NAM RIL
17RSW-NAM_A	SCEP05-019	3.06513	36.8082	0.474384	74.4388	NAM RIL
17RSW-NAM_A	SCEP05-020	4.08762	31.1419	0.472456	74.7522	NAM RIL
17RSW-NAM_A	SCEP05-021	3.93757	32.4778	0.474139	74.7172	NAM RIL
17RSW-NAM_A	SCEP05-022	4.42399	31.0821	0.611439	75.6955	NAM RIL
17RSW-NAM_A	SCEP05-023	3.73444	41.6587	0.211999	76.4139	NAM RIL
17RSW-NAM_A	SCEP05-024	3.3276	33.4709	0.330697	75.5834	NAM RIL
17RSW-NAM_A	SCEP06-001	3.67284	34.4824	0.106537	75.5194	NAM RIL
17RSW-NAM_A	SCEP06-002	3.92175	34.8139	0.384463	80.4353	NAM RIL
17RSW-NAM_A	SCEP06-003	3.14744	29.919	0.870762	74.0728	NAM RIL
17RSW-NAM_A	SCEP06-004	3.01083	30.7201	0.493622	75.3656	NAM RIL
17RSW-NAM_A	SCEP06-005	3.75289	37.278	0.17318	75.552	NAM RIL
17RSW-NAM_A	SCEP06-007	4.25505	36.6047	0.0955985	74.1201	NAM RIL
17RSW-NAM_A	SCEP06-008	3.97301	39.9186	-0.0101049	78.2323	NAM RIL
17RSW-NAM_A	SCEP06-009	4.16359	34.4787	0.392543	76.2943	NAM RIL
17RSW-NAM_A	SCEP06-012	3.63251	34.5275	-0.019556	77.2579	NAM RIL
17RSW-NAM_A	SCEP06-013	3.6573	41.146	0.150018	76.7329	NAM RIL
17RSW-NAM_A	SCEP06-014	4.11833	33.8758	-0.0554921	75.2665	NAM RIL
17RSW-NAM_A	SCEP06-016	4.1417	44.2261	0.00571119	76.1407	NAM RIL
17RSW-NAM_A	SCEP06-017	3.89775	39.6023	0.0416365	76.9808	NAM RIL
17RSW-NAM_A	SCEP06-018	3.82675	35.8522	0.279574	77.5004	NAM RIL
17RSW-NAM_A	SCEP06-019	3.18506	34.5059	0.270425	75.515	NAM RIL
17RSW-NAM_A	SCEP06-020	4.14258	37.9599	0.0331883	77.3731	NAM RIL
17RSW-NAM_A	SCEP06-036	2.82527	38.4764	0.0553839	75.4323	NAM RIL
17RSW-NAM_A	SCEP06-037	3.88992	34.8741	0.303482	76.5133	NAM RIL
17RSW-NAM_A	SCEP06-039	3.57773	35.9239	0.124213	74.9442	NAM RIL
17RSW-NAM_A	SCEP07-001	3.99314	33.7865	0.410152	76.1485	NAM RIL
17RSW-NAM_A	SCEP07-002	4.11716	32.9677	0.373537	76.6129	NAM RIL
17RSW-NAM_A	SCEP07-003	2.79529	32.7286	0.62946	NA	NA
17RSW-NAM_A	SCEP07-004	3.59897	32.3526	0.327945	73.7129	NAM RIL
17RSW-NAM_A	SCEP07-005	3.76184	34.0791	0.537234	NA	NA
17RSW-NAM_A	SCEP07-006	3.70021	31.9053	0.461127	75.1872	NAM RIL
17RSW-NAM_A	SCEP07-007	4.24829	32.2615	0.367354	76.5531	NAM RIL
17RSW-NAM_A	SCEP07-008	3.99564	33.664	0.569789	76.049	NAM RIL
17RSW-NAM_A	SCEP07-009	4.09874	33.9582	0.377314	NA	NA
17RSW-NAM_A	SCEP07-010	3.4017	35.7616	0.248922	76.9308	NAM RIL
17RSW-NAM_A	SCEP07-011	4.07837	35.3255	0.400373	76.1849	NAM RIL
17RSW-NAM_A	SCEP07-012	3.73668	32.4812	0.602024	75.3259	NAM RIL
17RSW-NAM_A	SCEP07-013	3.3738	34.8227	0.392026	75.4949	NAM RIL
17RSW-NAM_A	SCEP07-014	4.27092	38.0722	0.387839	75.2309	NAM RIL
17RSW-NAM_A	SCEP07-015	3.19274	33.6565	0.422342	76.2069	NAM RIL
17RSW-NAM_A	SCEP07-016	4.12105	33.6838	0.467433	72.228	NAM RIL
17RSW-NAM_A	SCEP07-017	3.77604	33.5918	0.272073	76.827	NAM RIL
17RSW-NAM_A	SCEP07-018	3.92088	33.7186	0.399755	75.185	NAM RIL
17RSW-NAM_A	SCEP07-019	3.70476	30.5347	0.659839	72.205	NAM RIL
17RSW-NAM_A	SCEP07-020	3.695	36.9951	0.271202	74.5235	NAM RIL
17RSW-NAM_A	SCEP07-021	3.96226	29.6707	0.671677	75.0897	NAM RIL
17RSW-NAM_A	SCEP07-022	4.01654	31.5513	0.539631	75.7524	NAM RIL
17RSW-NAM_A	SCEP07-024	3.66543	37.7091	0.279411	75.139	NAM RIL
17RSW-NAM_A	SCEP09-001	3.68249	33.5244	0.362217	NA	NA
17RSW-NAM_A	SCEP09-002	4.14695	38.4911	0.245647	NA	NA
17RSW-NAM_A	SCEP09-003	4.17629	35.9108	0.34201	76.1821	NAM RIL
17RSW-NAM_A	SCEP09-004	4.51849	40.8477	0.198653	77.6572	NAM RIL
17RSW-NAM_A	SCEP09-005	4.26762	34.246	0.372005	76.6587	NAM RIL
17RSW-NAM_A	SCEP09-007	4.3641	36.4585	0.272345	78.4191	NAM RIL
17RSW-NAM_A	SCEP09-008	3.3778	34.3721	0.418741	76.4444	NAM RIL
17RSW-NAM_A	SCEP09-009	2.40806	33.7912	0.280574	NA	NA
17RSW-NAM_A	SCEP09-010	3.84523	29.5169	0.737862	76.3015	NAM RIL
17RSW-NAM_A	SCEP09-011	3.92356	32.4499	0.479907	77.1026	NAM RIL
17RSW-NAM_A	SCEP09-012	3.99507	31.0453	0.633942	76.3514	NAM RIL
17RSW-NAM_A	SCEP09-013	4.30921	37.8928	0.204554	79.2292	NAM RIL
17RSW-NAM_A	SCEP09-014	3.91314	33.4904	0.273208	76.2159	NAM RIL
17RSW-NAM_A	SCEP09-016	4.05953	32.5889	0.405144	76.8583	NAM RIL
17RSW-NAM_A	SCEP09-017	4.29127	34.8455	0.462551	74.986	NAM RIL
17RSW-NAM_A	SCEP09-018	4.13013	33.3153	0.275973	76.5876	NAM RIL
17RSW-NAM_A	SCEP09-019	4.73375	33.9938	0.583506	77.2004	NAM RIL
17RSW-NAM_A	SCEP09-020	4.11764	33.852	0.370481	78.2295	NAM RIL
17RSW-NAM_A	SCEP09-021	4.23427	33.7119	0.418506	NA	NA
17RSW-NAM_A	SCEP09-022	4.14556	33.7453	0.405752	77.0222	NAM RIL
17RSW-NAM_A	SCEP09-023	3.87627	NA	0.439572	76.3824	NAM RIL
17RSW-NAM_A	SCEP09-024	4.35821	33.6615	0.389745	76.7046	NAM RIL
17RSW-NAM_A	SCEP10-001	3.85928	33.7532	0.318308	76.6147	NAM RIL
17RSW-NAM_A	SCEP10-002	3.20498	33.3848	0.267057	75.9295	NAM RIL
17RSW-NAM_A	SCEP10-003	3.19204	37.5492	0.282301	NA	NA
17RSW-NAM_A	SCEP10-004	3.92362	32.7888	0.60241	75.4184	NAM RIL
17RSW-NAM_A	SCEP10-005	3.28989	35.2423	0.369577	76.117	NAM RIL
17RSW-NAM_A	SCEP10-006	3.69	35.0274	0.312543	77.5269	NAM RIL
17RSW-NAM_A	SCEP10-007	4.01972	32.1548	0.753956	72.943	NAM RIL
17RSW-NAM_A	SCEP10-008	3.35182	34.1808	0.38324	NA	NA
17RSW-NAM_A	SCEP10-009	3.52973	35.5559	0.333887	76.3863	NAM RIL
17RSW-NAM_A	SCEP10-010	4.02495	36.5684	0.280713	76.1206	NAM RIL
17RSW-NAM_A	SCEP10-011	3.91259	34.347	0.415299	73.3995	NAM RIL
17RSW-NAM_A	SCEP10-012	3.81025	37.8782	0.197399	76.3843	NAM RIL
17RSW-NAM_A	SCEP10-013	4.23601	37.1996	0.25519	76.9847	NAM RIL
17RSW-NAM_A	SCEP10-014	4.22318	37.9238	0.394538	77.6306	NAM RIL
17RSW-NAM_A	SCEP10-015	4.02982	37.2632	0.267492	76.2609	NAM RIL
17RSW-NAM_A	SCEP10-016	3.36193	35.0355	0.346117	76.5684	NAM RIL
17RSW-NAM_A	SCEP10-017	2.90033	37.5049	0.183657	75.7192	NAM RIL
17RSW-NAM_A	SCEP10-018	3.76007	34.9815	0.414	75.8949	NAM RIL
17RSW-NAM_A	SCEP10-019	3.83799	32.9538	0.398067	75.7271	NAM RIL
17RSW-NAM_A	SCEP10-020	4.15493	36.1698	0.452523	74.9042	NAM RIL
17RSW-NAM_A	SCEP10-021	3.66458	33.3909	0.50754	76.6918	NAM RIL
17RSW-NAM_A	SCEP10-022	4.28203	33.6932	0.374949	75.7201	NAM RIL
17RSW-NAM_A	SCEP10-023	4.0998	32.5586	0.299548	74.4355	NAM RIL
17RSW-NAM_A	SCEP10-024	3.81782	31.8872	0.622054	75.0863	NAM RIL
17RSW-NAM_A	SCEP11-001	4.00948	NA	0.533742	75.6746	NAM RIL
17RSW-NAM_A	SCEP11-002	3.38864	36.1814	0.486744	76.2985	NAM RIL
17RSW-NAM_A	SCEP11-003	3.85891	37.1079	0.352695	77.3668	NAM RIL
17RSW-NAM_A	SCEP11-004	4.11855	36.8233	0.305819	75.6888	NAM RIL
17RSW-NAM_A	SCEP11-005	3.70838	40.1004	0.212244	75.6081	NAM RIL
17RSW-NAM_A	SCEP11-006	3.8779	29.8932	0.543365	75.4711	NAM RIL
17RSW-NAM_A	SCEP11-007	3.59802	37.0448	0.339829	76.4414	NAM RIL
17RSW-NAM_A	SCEP11-008	3.63427	32.838	0.960198	73.8901	NAM RIL
17RSW-NAM_A	SCEP11-009	3.89943	35.699	0.568296	75.5603	NAM RIL
17RSW-NAM_A	SCEP11-010	3.66732	33.4666	0.320037	75.6567	NAM RIL
17RSW-NAM_A	SCEP11-011	4.12398	41.6764	0.133417	77.26	NAM RIL
17RSW-NAM_A	SCEP11-012	4.51253	35.6808	0.395146	77.9442	NAM RIL
17RSW-NAM_A	SCEP11-013	3.46634	34.211	0.566721	76.1968	NAM RIL
17RSW-NAM_A	SCEP11-014	4.64027	42.0389	0.259344	78.939	NAM RIL
17RSW-NAM_A	SCEP11-015	3.8119	36.8425	0.234978	76.1342	NAM RIL
17RSW-NAM_A	SCEP11-016	3.80456	37.7864	0.302802	79.183	NAM RIL
17RSW-NAM_A	SCEP11-017	3.69546	38.3673	0.481997	75.9913	NAM RIL
17RSW-NAM_A	SCEP11-018	3.76506	34.9501	0.333959	76.7489	NAM RIL
17RSW-NAM_A	SCEP11-019	4.17688	36.9811	0.281397	77.0697	NAM RIL
17RSW-NAM_A	SCEP11-020	4.11806	37.098	0.506878	77.5508	NAM RIL
17RSW-NAM_A	SCEP11-021	3.71009	32.7314	0.566635	76.8274	NAM RIL
17RSW-NAM_A	SCEP11-022	3.76095	34.7787	0.445985	74.9493	NAM RIL
17RSW-NAM_A	SCEP11-023	4.48043	36.6741	0.36831	75.5262	NAM RIL
17RSW-NAM_A	SCEP11-024	4.43229	32.0462	0.662891	72.9824	NAM RIL
17RSW-NAM_A	SCEP12-001	4.27156	32.9785	0.418421	76.7276	NAM RIL
17RSW-NAM_A	SCEP12-002	3.85314	37.0052	0.155627	76.089	NAM RIL
17RSW-NAM_A	SCEP12-003	4.49736	42.5442	0.161245	77.8569	NAM RIL
17RSW-NAM_A	SCEP12-004	4.33549	35.1503	0.130518	76.6619	NAM RIL
17RSW-NAM_A	SCEP12-006	3.65552	32.3906	0.317421	75.6818	NAM RIL
17RSW-NAM_A	SCEP12-007	4.11907	30.4772	0.778549	75.1858	NAM RIL
17RSW-NAM_A	SCEP12-008	4.23434	34.7612	0.136832	76.9911	NAM RIL
17RSW-NAM_A	SCEP12-009	3.94842	34.6105	0.318693	77.8896	NAM RIL
17RSW-NAM_A	SCEP12-010	4.23661	33.2167	0.602497	75.8691	NAM RIL
17RSW-NAM_A	SCEP12-011	4.60804	32.2219	0.316008	74.8527	NAM RIL
17RSW-NAM_A	SCEP12-012	4.18086	36.9673	0.645473	73.414	NAM RIL
17RSW-NAM_A	SCEP12-013	3.97096	33.2244	0.2828	73.8511	NAM RIL
17RSW-NAM_A	SCEP12-014	4.35429	33.269	0.611115	75.4396	NAM RIL
17RSW-NAM_A	SCEP12-015	3.45348	43.5152	-0.0577233	77.5785	NAM RIL
17RSW-NAM_A	SCEP12-016	4.65374	31.7899	0.663715	75.3077	NAM RIL
17RSW-NAM_A	SCEP12-017	3.81058	35.9735	0.549893	76.5486	NAM RIL
17RSW-NAM_A	SCEP12-018	4.44994	39.029	0.0854523	76.3916	NAM RIL
17RSW-NAM_A	SCEP12-019	4.05739	34.7562	0.252807	76.5215	NAM RIL
17RSW-NAM_A	SCEP12-020	3.83363	33.1232	0.428768	76.8827	NAM RIL
17RSW-NAM_A	SCEP12-021	4.40539	38.6958	0.210138	76.8908	NAM RIL
17RSW-NAM_A	SCEP13-001	3.31251	31.3178	0.349728	NA	NA
17RSW-NAM_A	SCEP13-002	3.75277	37.2173	0.391135	76.369	NAM RIL
17RSW-NAM_A	SCEP13-004	3.88088	35.2343	0.287871	75.9574	NAM RIL
17RSW-NAM_A	SCEP13-005	4.20238	40.2243	0.301545	NA	NA
17RSW-NAM_A	SCEP13-007	3.81441	36.9506	0.219616	NA	NA
17RSW-NAM_A	SCEP13-008	3.9688	39.0514	0.208864	NA	NA
17RSW-NAM_A	SCEP13-009	4.07766	38.8114	0.219213	NA	NA
17RSW-NAM_A	SCEP13-010	3.29905	37.6435	0.291413	NA	NA
17RSW-NAM_A	SCEP13-011	3.74943	35.1071	0.220589	75.8012	NAM RIL
17RSW-NAM_A	SCEP13-012	3.20384	33.1873	0.389477	NA	NA
17RSW-NAM_A	SCEP13-013	3.81769	36.0017	0.399583	75.8012	NAM RIL
17RSW-NAM_A	SCEP13-014	4.04107	35.7437	0.342669	NA	NA
17RSW-NAM_A	SCEP13-015	3.96108	35.3026	0.268814	NA	NA
17RSW-NAM_A	SCEP13-016	4.12553	37.5309	0.210247	NA	NA
17RSW-NAM_A	SCEP13-017	3.73223	34.4015	0.47491	NA	NA
17RSW-NAM_A	SCEP13-018	3.72823	33.5671	0.268369	75.1052	NAM RIL
17RSW-NAM_A	SCEP13-020	3.62346	35.3422	0.366453	75.7553	NAM RIL
17RSW-NAM_A	SCEP13-021	3.63602	37.0129	0.308998	NA	NA
17RSW-NAM_A	SCEP13-022	3.62776	34.4952	0.385524	75.8012	NAM RIL
17RSW-NAM_A	SCEP13-024	3.57134	32.2188	0.42624	75.695	NAM RIL
17RSW-NAM_A	SCEP16-001	4.12348	38.3352	0.304923	NA	NA
17RSW-NAM_A	SCEP16-002	3.55507	36.7052	0.385541	NA	NA
17RSW-NAM_A	SCEP16-003	3.87365	39.2665	0.335892	76.9255	NAM RIL
17RSW-NAM_A	SCEP16-005	3.8012	36.4212	0.266019	76.4592	NAM RIL
17RSW-NAM_A	SCEP16-006	3.7321	34.9248	0.444646	75.8503	NAM RIL
17RSW-NAM_A	SCEP16-007	3.71191	NA	0.318574	76.4547	NAM RIL
17RSW-NAM_A	SCEP16-010	3.79228	38.3873	0.446582	NA	NA
17RSW-NAM_A	SCEP16-011	3.50708	38.1423	0.34415	NA	NA
17RSW-NAM_A	SCEP16-012	4.03952	37.5213	0.407397	75.5234	NAM RIL
17RSW-NAM_A	SCEP16-013	4.22316	34.9472	0.345831	76.9781	NAM RIL
17RSW-NAM_A	SCEP16-014	3.7061	33.7957	0.343747	76.8918	NAM RIL
17RSW-NAM_A	SCEP16-015	3.80339	39.7265	0.439608	75.4155	NAM RIL
17RSW-NAM_A	SCEP16-016	3.78261	34.3885	0.35098	74.5114	NAM RIL
17RSW-NAM_A	SCEP16-017	3.88866	35.471	0.462323	74.3533	NAM RIL
17RSW-NAM_A	SCEP16-018	3.6585	31.3829	0.398141	74.9692	NAM RIL
17RSW-NAM_A	SCEP16-019	3.14959	36.2041	0.376475	75.3592	NAM RIL
17RSW-NAM_A	SCEP16-020	3.9816	31.2094	0.566123	77.3853	NAM RIL
17RSW-NAM_A	SCEP16-021	4.12578	37.8105	0.209973	NA	NA
17RSW-NAM_A	SCEP16-022	4.05363	37.0442	0.337019	76.7861	NAM RIL
17RSW-NAM_A	SCEP16-023	3.87178	35.5684	0.363065	NA	NA
17RSW-NAM_A	SCEP16-024	3.50923	34.7066	0.344839	76.4309	NAM RIL
17RSW-NAM_A	SCEP17-001	4.15762	36.3079	0.410009	78.0041	NAM RIL
17RSW-NAM_A	SCEP17-002	3.88312	32.6908	0.453903	NA	NA
17RSW-NAM_A	SCEP17-003	4.01956	32.3831	0.475215	75.0353	NAM RIL
17RSW-NAM_A	SCEP17-004	3.82218	33.7987	0.496665	75.9091	NAM RIL
17RSW-NAM_A	SCEP17-005	3.51708	29.9582	0.953155	NA	NA
17RSW-NAM_A	SCEP17-006	4.11867	30.7112	0.727379	74.9947	NAM RIL
17RSW-NAM_A	SCEP17-007	3.6811	31.2059	0.583181	75.3146	NAM RIL
17RSW-NAM_A	SCEP17-008	3.44794	31.4393	0.338948	75.3435	NAM RIL
17RSW-NAM_A	SCEP17-009	3.60108	33.7998	0.61606	NA	NA
17RSW-NAM_A	SCEP17-010	4.28694	29.2693	0.643096	75.474	NAM RIL
17RSW-NAM_A	SCEP17-011	4.30949	36.1278	0.476017	76.8787	NAM RIL
17RSW-NAM_A	SCEP17-012	3.86185	39.187	0.190487	76.5205	NAM RIL
17RSW-NAM_A	SCEP17-013	4.09023	33.3989	0.496481	78.055	NAM RIL
17RSW-NAM_A	SCEP17-014	3.97601	34.9046	0.312324	76.0296	NAM RIL
17RSW-NAM_A	SCEP17-015	3.78809	32.3221	0.382689	75.8083	NAM RIL
17RSW-NAM_A	SCEP17-016	4.2354	33.9355	0.620914	NA	NA
17RSW-NAM_A	SCEP17-017	4.12811	34.2516	0.364536	78.0175	NAM RIL
17RSW-NAM_A	SCEP17-018	3.6148	30.2542	0.504199	75.8781	NAM RIL
17RSW-NAM_A	SCEP17-019	4.11305	30.2696	0.936309	75.106	NAM RIL
17RSW-NAM_A	SCEP17-020	3.9257	31.0188	0.243338	76.3981	NAM RIL
17RSW-NAM_A	SCEP17-021	4.06156	31.7936	0.842985	76.8908	NAM RIL
17RSW-NAM_A	SCEP17-022	3.85571	35.3579	0.404981	74.3036	NAM RIL
17RSW-NAM_A	SCEP17-023	3.50578	32.4873	0.56509	75.6898	NAM RIL
17RSW-NAM_A	SCEP17-024	4.3442	31.4053	0.479735	77.3126	NAM RIL
17RSW-NAM_A	SCEP18-001	3.27327	36.0509	0.432461	NA	NA
17RSW-NAM_A	SCEP18-002	3.75137	36.591	0.406128	NA	NA
17RSW-NAM_A	SCEP18-004	4.09009	34.1828	0.40499	NA	NA
17RSW-NAM_A	SCEP18-005	4.00938	35.9365	0.444955	NA	NA
17RSW-NAM_A	SCEP18-006	3.87239	37.5239	0.383818	NA	NA
17RSW-NAM_A	SCEP18-007	3.69652	32.1561	0.388772	NA	NA
17RSW-NAM_A	SCEP18-008	4.28451	35.0315	0.366921	NA	NA
17RSW-NAM_A	SCEP18-010	3.24047	35.299	0.388015	NA	NA
17RSW-NAM_A	SCEP18-011	3.83338	35.6756	0.410506	NA	NA
17RSW-NAM_A	SCEP18-012	3.42975	37.695	0.431196	NA	NA
17RSW-NAM_A	SCEP18-013	4.20882	38.1315	0.170853	NA	NA
17RSW-NAM_A	SCEP18-014	4.26239	36.4466	0.244923	NA	NA
17RSW-NAM_A	SCEP18-015	3.61093	35.7218	0.289966	NA	NA
17RSW-NAM_A	SCEP18-017	3.9385	37.8155	0.408777	NA	NA
17RSW-NAM_A	SCEP18-018	4.01906	NA	0.419015	76.9649	NAM RIL
17RSW-NAM_A	SCEP18-019	3.85881	36.585	0.200871	NA	NA
17RSW-NAM_A	SCEP18-020	4.31134	NA	0.442658	76.7869	NAM RIL
17RSW-NAM_A	SCEP18-021	4.37124	34.6315	0.395174	NA	NA
17RSW-NAM_A	SCEP18-024	3.89264	33.1166	0.584476	NA	NA
17RSW-NAM_A	SCEP19-001	3.56377	31.2116	0.424914	NA	NA
17RSW-NAM_A	SCEP19-002	3.53746	30.6991	0.396941	74.1171	NAM RIL
17RSW-NAM_A	SCEP19-003	3.92445	35.2459	0.407354	NA	NA
17RSW-NAM_A	SCEP19-004	3.57622	37.3293	0.203772	76.5086	NAM RIL
17RSW-NAM_A	SCEP19-005	3.78598	32.3417	0.451532	78.1582	NAM RIL
17RSW-NAM_A	SCEP19-006	3.35735	34.1571	0.295932	75.5565	NAM RIL
17RSW-NAM_A	SCEP19-007	4.21022	31.2555	0.650733	76.3229	NAM RIL
17RSW-NAM_A	SCEP19-008	3.41962	30.8414	0.295861	76.4705	NAM RIL
17RSW-NAM_A	SCEP19-009	3.8722	33.7617	0.468133	76.5595	NAM RIL
17RSW-NAM_A	SCEP19-010	3.68544	36.2478	0.508172	74.7792	NAM RIL
17RSW-NAM_A	SCEP19-012	4.21812	39.4753	0.431538	76.201	NAM RIL
17RSW-NAM_A	SCEP19-013	3.69318	35.9389	0.567503	76.3411	NAM RIL
17RSW-NAM_A	SCEP19-016	3.16863	34.5356	0.296887	76.3971	NAM RIL
17RSW-NAM_A	SCEP19-017	3.67347	32.031	0.47304	75.8475	NAM RIL
17RSW-NAM_A	SCEP19-018	3.37133	33.5298	0.356874	NA	NA
17RSW-NAM_A	SCEP19-019	3.62886	36.5364	0.477372	NA	NA
17RSW-NAM_A	SCEP19-020	3.05455	36.4559	0.441847	NA	NA
17RSW-NAM_A	SCEP19-021	3.67952	37.8002	0.438966	77.5833	NAM RIL
17RSW-NAM_A	SCEP19-022	3.76975	34.6721	0.319114	77.2361	NAM RIL
17RSW-NAM_A	SCEP19-023	3.63042	31.494	0.567326	76.9963	NAM RIL
17RSW-NAM_A	SCEP19-024	2.64594	35.5394	0.444535	NA	NA
17RSW-NAM_A	SCEP20-001	4.47399	36.5264	0.327626	76.7943	NAM RIL
17RSW-NAM_A	SCEP20-002	4.51748	32.1661	0.542775	74.0388	NAM RIL
17RSW-NAM_A	SCEP20-004	3.22745	38.1578	0.240482	75.7603	NAM RIL
17RSW-NAM_A	SCEP20-005	3.73271	32.6663	0.541543	73.1939	NAM RIL
17RSW-NAM_A	SCEP20-006	5.13169	35.1585	0.393195	NA	NA
17RSW-NAM_A	SCEP20-007	3.9843	35.033	0.189026	74.8537	NAM RIL
17RSW-NAM_A	SCEP20-008	4.1994	33.3219	0.440835	75.4565	NAM RIL
17RSW-NAM_A	SCEP20-010	3.97352	34.3579	0.307407	75.6417	NAM RIL
17RSW-NAM_A	SCEP20-012	4.08912	33.9173	0.345569	74.1659	NAM RIL
17RSW-NAM_A	SCEP20-013	3.92847	36.2623	0.267728	75.3747	NAM RIL
17RSW-NAM_A	SCEP20-014	3.82603	33.5594	0.332715	75.7588	NAM RIL
17RSW-NAM_A	SCEP20-015	3.57982	37.9727	0.332837	73.8417	NAM RIL
17RSW-NAM_A	SCEP20-016	3.83914	35.4526	0.279335	76.465	NAM RIL
17RSW-NAM_A	SCEP20-017	3.87464	35.5877	0.340708	74.2252	NAM RIL
17RSW-NAM_A	SCEP20-018	3.85712	34.393	0.323801	75.4686	NAM RIL
17RSW-NAM_A	SCEP20-019	3.75527	35.4545	0.283932	73.9702	NAM RIL
17RSW-NAM_A	SCEP20-020	3.81437	36.1337	0.381475	76.6135	NAM RIL
17RSW-NAM_A	SCEP20-021	3.44357	35.0918	0.281725	76.9465	NAM RIL
17RSW-NAM_A	SCEP20-022	3.7801	38.9251	0.304107	75.5002	NAM RIL
17RSW-NAM_A	SCEP20-023	3.6446	37.3702	0.383871	77.5207	NAM RIL
17RSW-NAM_A	SCEP20-024	3.90155	38.8929	0.399758	74.4168	NAM RIL
17RSW-NAM_A	SCEP21-001	3.80214	32.6328	0.324679	77.9418	NAM RIL
17RSW-NAM_A	SCEP21-002	4.16314	33.3812	0.340422	75.9294	NAM RIL
17RSW-NAM_A	SCEP21-003	4.24831	31.9583	0.272777	75.2006	NAM RIL
17RSW-NAM_A	SCEP21-004	4.19878	35.8277	0.387352	75.7837	NAM RIL
17RSW-NAM_A	SCEP21-008	3.58242	30.4447	0.272224	76.77	NAM RIL
17RSW-NAM_A	SCEP21-009	3.50746	35.76	0.314808	76.069	NAM RIL
17RSW-NAM_A	SCEP21-010	3.61459	32.7274	0.451511	75.6293	NAM RIL
17RSW-NAM_A	SCEP21-012	3.57735	31.1553	0.383077	75.1154	NAM RIL
17RSW-NAM_A	SCEP21-014	4.04073	33.9996	0.437121	76.7375	NAM RIL
17RSW-NAM_A	SCEP21-015	3.62297	34.1652	0.5227	74.9457	NAM RIL
17RSW-NAM_A	SCEP21-016	4.38551	33.0133	0.567027	74.9943	NAM RIL
17RSW-NAM_A	SCEP21-017	4.05626	32.3666	0.388876	74.9411	NAM RIL
17RSW-NAM_A	SCEP21-018	3.66243	30.3158	0.42656	75.6357	NAM RIL
17RSW-NAM_A	SCEP21-020	4.17219	33.3145	0.431108	74.8877	NAM RIL
17RSW-NAM_A	SCEP21-038	4.1741	38.2446	0.427924	76.3625	NAM RIL
17RSW-NAM_A	SCEP21-044	3.64599	32.7764	0.245262	75.0414	NAM RIL
17RSW-NAM_A	SCEP22-001	3.76437	35.8445	0.226906	76.5162	NAM RIL
17RSW-NAM_A	SCEP22-002	3.90819	NA	0.391509	75.1659	NAM RIL
17RSW-NAM_A	SCEP22-003	3.68559	34.032	0.221988	77.5397	NAM RIL
17RSW-NAM_A	SCEP22-004	3.7193	NA	0.323207	76.8271	NAM RIL
17RSW-NAM_A	SCEP22-005	4.12796	38.3261	0.355663	75.085	NAM RIL
17RSW-NAM_A	SCEP22-006	3.76285	34.1289	0.292354	76.9329	NAM RIL
17RSW-NAM_A	SCEP22-007	3.31599	NA	0.332196	76.6852	NAM RIL
17RSW-NAM_A	SCEP22-009	3.6758	40.1262	0.236722	77.6083	NAM RIL
17RSW-NAM_A	SCEP22-010	3.73052	34.5698	0.339074	77.2752	NAM RIL
17RSW-NAM_A	SCEP22-011	4.04415	36.1966	0.215875	76.8026	NAM RIL
17RSW-NAM_A	SCEP22-012	3.95794	31.7773	0.29779	76.1377	NAM RIL
17RSW-NAM_A	SCEP22-013	3.98628	38.8542	0.202522	77.3944	NAM RIL
17RSW-NAM_A	SCEP22-014	3.81863	33.7607	0.380668	75.1943	NAM RIL
17RSW-NAM_A	SCEP22-015	3.61695	37.2773	0.347707	76.7225	NAM RIL
17RSW-NAM_A	SCEP22-016	3.90821	NA	0.577911	74.3469	NAM RIL
17RSW-NAM_A	SCEP22-017	4.02996	38.6888	0.27146	76.1582	NAM RIL
17RSW-NAM_A	SCEP22-018	3.73182	NA	0.469471	76.6821	NAM RIL
17RSW-NAM_A	SCEP22-019	4.0163	31.0461	0.424442	73.4453	NAM RIL
17RSW-NAM_A	SCEP22-020	3.9859	36.6414	0.364007	76.9812	NAM RIL
17RSW-NAM_A	SCEP22-021	4.05444	NA	1.60384	75.1225	NAM RIL
17RSW-NAM_A	SCEP22-022	3.89359	NA	0.323714	74.2589	NAM RIL
17RSW-NAM_A	SCEP22-024	3.83205	31.8076	0.437839	75.5077	NAM RIL
17RSW-NAM_A	SCEP23-001	4.03305	32.2767	0.440828	75.6902	NAM RIL
17RSW-NAM_A	SCEP23-002	3.71333	35.2345	0.438608	NA	NA
17RSW-NAM_A	SCEP23-003	4.05709	33.8409	0.28841	76.5349	NAM RIL
17RSW-NAM_A	SCEP23-004	4.58317	36.1715	0.202066	76.3297	NAM RIL
17RSW-NAM_A	SCEP23-005	3.99706	31.6205	0.502952	74.197	NAM RIL
17RSW-NAM_A	SCEP23-006	4.04972	33.6592	0.5277	76.0684	NAM RIL
17RSW-NAM_A	SCEP23-007	3.6312	35.1005	0.678557	76.3411	NAM RIL
17RSW-NAM_A	SCEP23-010	4.39696	35.5913	0.29961	76.9699	NAM RIL
17RSW-NAM_A	SCEP23-011	4.04793	33.8262	0.24253	77.2981	NAM RIL
17RSW-NAM_A	SCEP23-012	3.97878	35.1883	0.383716	74.1615	NAM RIL
17RSW-NAM_A	SCEP23-013	3.77599	32.228	0.269813	77.4565	NAM RIL
17RSW-NAM_A	SCEP23-014	3.99212	31.4296	0.535774	74.0995	NAM RIL
17RSW-NAM_A	SCEP23-015	3.6592	30.1905	1.1068	73.5717	NAM RIL
17RSW-NAM_A	SCEP23-016	3.94314	33.6934	0.195295	77.6056	NAM RIL
17RSW-NAM_A	SCEP23-018	3.96611	34.764	0.174278	76.6045	NAM RIL
17RSW-NAM_A	SCEP23-019	3.53359	31.7241	0.469331	74.7656	NAM RIL
17RSW-NAM_A	SCEP23-020	3.87196	33.659	0.37393	75.7324	NAM RIL
17RSW-NAM_A	SCEP23-021	3.88601	34.8372	0.226709	77.0257	NAM RIL
17RSW-NAM_A	SCEP23-023	3.5545	31.0412	0.338225	76.4252	NAM RIL
17RSW-NAM_A	SCEP23-024	3.79146	38.3411	0.294133	76.3052	NAM RIL
17RSW-NAM_A	SCEP24-001	4.52627	37.2051	0.503288	75.4827	NAM RIL
17RSW-NAM_A	SCEP24-002	3.48852	34.5545	0.395208	74.3463	NAM RIL
17RSW-NAM_A	SCEP24-003	3.21286	36.3636	0.315587	76.0593	NAM RIL
17RSW-NAM_A	SCEP24-004	3.50316	34.3137	0.38193	75.3433	NAM RIL
17RSW-NAM_A	SCEP24-005	3.74021	31.9069	0.41148	75.2399	NAM RIL
17RSW-NAM_A	SCEP24-006	4.35211	32.8491	0.54282	74.1489	NAM RIL
17RSW-NAM_A	SCEP24-007	3.64444	34.5954	0.800644	75.0486	NAM RIL
17RSW-NAM_A	SCEP24-009	3.70581	35.3226	0.380641	74.9843	NAM RIL
17RSW-NAM_A	SCEP24-010	4.15129	37.7803	0.263183	75.8511	NAM RIL
17RSW-NAM_A	SCEP24-011	3.77191	41.5789	0.334713	75.4353	NAM RIL
17RSW-NAM_A	SCEP24-012	3.75578	32.9731	1.09596	74.581	NAM RIL
17RSW-NAM_A	SCEP24-014	3.6735	39.0859	0.33044	74.9813	NAM RIL
17RSW-NAM_A	SCEP24-016	3.86543	36.9275	0.341173	NA	NA
17RSW-NAM_A	SCEP24-017	3.80722	33.7562	0.251886	76.002	NAM RIL
17RSW-NAM_A	SCEP24-018	3.78731	36.5901	0.356344	76.0741	NAM RIL
17RSW-NAM_A	SCEP24-019	4.33913	37.2651	0.262805	74.2149	NAM RIL
17RSW-NAM_A	SCEP24-020	3.68775	37.1127	0.317293	76.8735	NAM RIL
17RSW-NAM_A	SCEP24-021	3.69867	39.2128	0.315154	74.8398	NAM RIL
17RSW-NAM_A	SCEP24-022	3.87481	31.9023	0.295048	76.1619	NAM RIL
17RSW-NAM_A	SCEP24-023	3.51925	33.392	0.360464	NA	NA
17RSW-NAM_A	SCEP24-024	3.77284	34.0527	0.688978	75.327	NAM RIL
17RSW-NAM_A	SCEP25-001	3.20307	29.935	0.517102	76.7258	NAM RIL
17RSW-NAM_A	SCEP25-003	3.65676	34.4346	0.208919	77.5536	NAM RIL
17RSW-NAM_A	SCEP25-004	3.71444	33.3613	0.370339	76.9884	NAM RIL
17RSW-NAM_A	SCEP25-005	4.36142	36.7153	0.259278	75.6701	NAM RIL
17RSW-NAM_A	SCEP25-006	3.62497	32.8085	0.312113	76.5226	NAM RIL
17RSW-NAM_A	SCEP25-007	3.85583	36.9593	0.3264	74.3521	NAM RIL
17RSW-NAM_A	SCEP25-008	3.84884	33.1992	0.313113	75.5175	NAM RIL
17RSW-NAM_A	SCEP25-009	3.37204	29.4164	0.172924	75.2034	NAM RIL
17RSW-NAM_A	SCEP25-010	3.49192	34.5594	0.290556	76.5404	NAM RIL
17RSW-NAM_A	SCEP25-011	3.79823	35.9828	0.385035	76.2191	NAM RIL
17RSW-NAM_A	SCEP25-012	3.90025	32.8751	0.445187	76.7376	NAM RIL
17RSW-NAM_A	SCEP25-014	3.82334	32.0115	0.422665	76.2691	NAM RIL
17RSW-NAM_A	SCEP25-015	3.68046	38.1239	0.120554	75.9502	NAM RIL
17RSW-NAM_A	SCEP25-016	3.2943	35.3135	0.195006	76.4839	NAM RIL
17RSW-NAM_A	SCEP25-017	3.64419	28.9811	1.01352	74.69	NAM RIL
17RSW-NAM_A	SCEP25-018	3.24246	34.6779	0.182837	76.1839	NAM RIL
17RSW-NAM_A	SCEP25-019	3.40626	33.0968	0.494906	73.8936	NAM RIL
17RSW-NAM_A	SCEP25-020	3.34829	38.9718	0.483879	NA	NA
17RSW-NAM_A	SCEP25-021	3.65675	33.9497	0.378593	75.4637	NAM RIL
17RSW-NAM_A	SCEP25-022	3.35605	34.6727	0.223656	77.1952	NAM RIL
17RSW-NAM_A	SCEP25-023	3.75468	31.336	0.436649	76.479	NAM RIL
17RSW-NAM_A	SCEP25-024	3.67048	29.6876	0.421813	75.8973	NAM RIL
17RSW-NAM_A	SCEP27-001	3.97669	34.2268	0.486499	75.8301	NAM RIL
17RSW-NAM_A	SCEP27-002	4.47251	35.3699	0.331612	77.381	NAM RIL
17RSW-NAM_A	SCEP27-003	3.95672	34.9378	0.527388	76.4237	NAM RIL
17RSW-NAM_A	SCEP27-004	3.7693	NA	0.597999	74.8988	NAM RIL
17RSW-NAM_A	SCEP27-005	3.68068	33.2911	0.358812	76.4491	NAM RIL
17RSW-NAM_A	SCEP27-007	4.00357	36.1461	0.262977	77.7383	NAM RIL
17RSW-NAM_A	SCEP27-008	4.07388	32.5038	0.446251	74.7025	NAM RIL
17RSW-NAM_A	SCEP27-009	3.86656	33.956	0.547184	77.1777	NAM RIL
17RSW-NAM_A	SCEP27-010	4.18661	37.207	0.3291	78.496	NAM RIL
17RSW-NAM_A	SCEP27-011	3.92537	34.4661	0.298179	76.8862	NAM RIL
17RSW-NAM_A	SCEP27-012	3.74714	35.2527	0.325985	75.3399	NAM RIL
17RSW-NAM_A	SCEP27-013	4.24973	37.0365	0.482319	77.9493	NAM RIL
17RSW-NAM_A	SCEP27-014	4.00466	38.5066	0.440827	77.1152	NAM RIL
17RSW-NAM_A	SCEP27-015	4.38043	34.5302	0.382093	76.9343	NAM RIL
17RSW-NAM_A	SCEP27-016	4.12279	37.3575	0.36062	77.6303	NAM RIL
17RSW-NAM_A	SCEP27-017	4.0806	33.5262	0.323598	76.8477	NAM RIL
17RSW-NAM_A	SCEP27-018	3.77132	34.7488	0.301177	77.5148	NAM RIL
17RSW-NAM_A	SCEP27-019	3.9449	32.6704	0.481885	75.2528	NAM RIL
17RSW-NAM_A	SCEP27-020	3.93324	34.7344	0.469214	76.7025	NAM RIL
17RSW-NAM_A	SCEP27-021	3.70397	NA	0.34197	76.3179	NAM RIL
17RSW-NAM_A	SCEP27-023	4.20732	36.9796	0.113558	76.72	NAM RIL
17RSW-NAM_A	SCEP27-024	3.01607	33.0077	0.3771	76.8327	NAM RIL
17RSW-NAM_A	SCEP28-001	2.68643	32.8851	0.226673	76.5191	NAM RIL
17RSW-NAM_A	SCEP28-003	3.54878	32.488	0.601942	72.8834	NAM RIL
17RSW-NAM_A	SCEP28-004	4.06294	34.093	0.744043	76.7197	NAM RIL
17RSW-NAM_A	SCEP28-006	3.85934	33.4636	0.263047	76.1328	NAM RIL
17RSW-NAM_A	SCEP28-007	3.90843	34.8679	0.552989	76.4309	NAM RIL
17RSW-NAM_A	SCEP28-008	3.60654	38.809	0.209446	74.7521	NAM RIL
17RSW-NAM_A	SCEP28-009	4.18738	37.3688	0.0291525	78.0032	NAM RIL
17RSW-NAM_A	SCEP28-010	3.63009	32.2022	0.579142	74.8164	NAM RIL
17RSW-NAM_A	SCEP28-011	3.25359	34.5835	0.299868	78.5664	NAM RIL
17RSW-NAM_A	SCEP28-012	4.08318	37.622	0.216138	76.7745	NAM RIL
17RSW-NAM_A	SCEP28-014	3.49749	33.393	0.872421	77.3171	NAM RIL
17RSW-NAM_A	SCEP28-015	3.97304	34.0575	0.291676	77.2823	NAM RIL
17RSW-NAM_A	SCEP28-016	4.01877	31.706	0.511048	77.032	NAM RIL
17RSW-NAM_A	SCEP28-017	3.5561	37.2088	0.0379391	78.063	NAM RIL
17RSW-NAM_A	SCEP28-018	3.7127	33.7338	0.262364	76.3743	NAM RIL
17RSW-NAM_A	SCEP28-040	3.40074	36.577	0.289211	73.9761	NAM RIL
17RSW-NAM_A	SCEP28-046	4.23201	36.1029	0.281841	76.3469	NAM RIL
17RSW-NAM_A	SCEP29-002	3.51395	37.3815	0.254078	NA	NA
17RSW-NAM_A	SCEP29-003	3.8611	34.7241	0.334611	76.3951	NAM RIL
17RSW-NAM_A	SCEP29-004	3.7228	35.6843	0.421019	76.3051	NAM RIL
17RSW-NAM_A	SCEP29-005	3.79599	39.4911	0.189535	75.2885	NAM RIL
17RSW-NAM_A	SCEP29-007	3.84843	33.8527	0.315907	74.6863	NAM RIL
17RSW-NAM_A	SCEP29-008	3.24611	41.3373	0.497855	NA	NA
17RSW-NAM_A	SCEP29-009	4.17875	35.1263	0.352216	77.603	NAM RIL
17RSW-NAM_A	SCEP29-010	3.60651	35.6835	0.270178	76.3889	NAM RIL
17RSW-NAM_A	SCEP29-011	4.20025	35.9271	0.384761	77.6483	NAM RIL
17RSW-NAM_A	SCEP29-012	3.91599	36.4998	0.265604	77.5522	NAM RIL
17RSW-NAM_A	SCEP29-013	4.05262	37.1645	0.436002	75.9055	NAM RIL
17RSW-NAM_A	SCEP29-014	4.15077	33.224	0.369095	74.2424	NAM RIL
17RSW-NAM_A	SCEP29-015	4.05867	36.1599	0.304163	NA	NA
17RSW-NAM_A	SCEP29-016	3.73328	33.8212	0.412583	75.2294	NAM RIL
17RSW-NAM_A	SCEP29-017	3.35942	33.4605	0.433549	NA	NA
17RSW-NAM_A	SCEP29-018	3.74422	33.7823	0.305223	75.9604	NAM RIL
17RSW-NAM_A	SCEP29-019	3.72033	35.1782	0.474332	NA	NA
17RSW-NAM_A	SCEP29-020	3.45028	36.7473	0.44	77.0399	NAM RIL
17RSW-NAM_A	SCEP29-021	3.66107	38.3744	0.42867	NA	NA
17RSW-NAM_A	SCEP29-022	3.69794	38.1777	0.338714	74.0327	NAM RIL
17RSW-NAM_A	SCEP29-023	3.93156	33.5021	0.502519	75.3997	NAM RIL
17RSW-NAM_A	SCEP29-024	3.68212	40.2106	0.366315	77.6413	NAM RIL
17RSW-NAM_A	SCEP30-001	4.21388	36.0798	0.375633	NA	NA
17RSW-NAM_A	SCEP30-002	3.58146	37.3128	0.288228	NA	NA
17RSW-NAM_A	SCEP30-003	3.97037	38.1437	0.350176	NA	NA
17RSW-NAM_A	SCEP30-004	3.83707	38.6676	0.260842	NA	NA
17RSW-NAM_A	SCEP30-006	3.73619	35.297	0.493321	NA	NA
17RSW-NAM_A	SCEP30-007	3.41451	37.9593	0.346107	NA	NA
17RSW-NAM_A	SCEP30-009	3.6178	36.4759	0.271592	NA	NA
17RSW-NAM_A	SCEP30-010	3.80856	NA	0.300129	75.3987	NAM RIL
17RSW-NAM_A	SCEP30-011	4.04882	36.4792	0.2211	NA	NA
17RSW-NAM_A	SCEP30-012	4.1979	39.2481	0.284939	NA	NA
17RSW-NAM_A	SCEP30-014	4.2136	NA	0.296165	75.8716	NAM RIL
17RSW-NAM_A	SCEP30-016	3.52656	34.4207	0.317183	NA	NA
17RSW-NAM_A	SCEP30-017	3.79787	NA	0.292587	76.3225	NAM RIL
17RSW-NAM_A	SCEP30-018	3.70772	NA	0.293516	76.9068	NAM RIL
17RSW-NAM_A	SCEP30-021	4.06107	NA	0.358394	76.3834	NAM RIL
17RSW-NAM_A	SCEP30-023	3.78166	38.988	0.259109	NA	NA
17RSW-NAM_A	SCEP30-024	3.8503	37.6134	0.33168	NA	NA
17RSW-NAM_A	SCEP31-003	3.51021	37.3123	0.607336	76.9812	NAM RIL
17RSW-NAM_A	SCEP31-004	3.73507	38.9041	0.460691	78.2796	NAM RIL
17RSW-NAM_A	SCEP31-006	4.5245	33.7323	0.38829	75.6029	NAM RIL
17RSW-NAM_A	SCEP31-007	3.92442	34.6549	0.416839	76.6094	NAM RIL
17RSW-NAM_A	SCEP31-008	3.41972	37.699	0.0440033	76.136	NAM RIL
17RSW-NAM_A	SCEP31-009	3.48004	39.7594	0.0458416	77.6783	NAM RIL
17RSW-NAM_A	SCEP31-011	4.13681	34.6456	0.248415	77.2457	NAM RIL
17RSW-NAM_A	SCEP31-013	3.32479	38.6763	0.172558	77.3133	NAM RIL
17RSW-NAM_A	SCEP31-017	3.23043	35.1143	0.211867	77.0421	NAM RIL
17RSW-NAM_A	SCEP31-019	4.30854	33.7979	0.619727	73.5211	NAM RIL
17RSW-NAM_A	SCEP31-022	3.6372	33.8118	0.986781	74.2548	NAM RIL
17RSW-NAM_A	SCEP31-031	2.25018	22.8615	2.35898	72.5023	NAM RIL
17RSW-NAM_A	SCEP31-036	4.11539	37.109	0.175399	76.2689	NAM RIL
17RSW-NAM_A	SCEP31-042	4.18497	37.4713	0.166553	77.7711	NAM RIL
17RSW-NAM_A	SCEP31-045	3.60222	35.8624	0.0822709	76.3355	NAM RIL
17RSW-NAM_A	SCEP33-001	3.02719	28.8321	1.57479	76.5291	NAM RIL
17RSW-NAM_A	SCEP33-002	3.04229	33.8467	0.305198	76.7225	NAM RIL
17RSW-NAM_A	SCEP33-004	3.43625	31.0964	0.588666	77.5827	NAM RIL
17RSW-NAM_A	SCEP33-005	3.99211	33.4535	0.520545	75.0329	NAM RIL
17RSW-NAM_A	SCEP33-007	3.69797	30.6138	1.14459	72.8505	NAM RIL
17RSW-NAM_A	SCEP33-008	3.19492	31.246	0.961823	75.0864	NAM RIL
17RSW-NAM_A	SCEP33-009	3.96329	37.2724	0.894222	76.5856	NAM RIL
17RSW-NAM_A	SCEP33-010	4.31862	36.8304	0.131018	76.2749	NAM RIL
17RSW-NAM_A	SCEP33-011	3.71349	36.0382	0.534945	74.7034	NAM RIL
17RSW-NAM_A	SCEP33-012	3.96378	36.7951	0.0913541	74.0657	NAM RIL
17RSW-NAM_A	SCEP33-013	4.01792	35.7847	0.30244	76.9127	NAM RIL
17RSW-NAM_A	SCEP33-014	3.63108	32.1212	0.244565	76.8987	NAM RIL
17RSW-NAM_A	SCEP33-015	4.02499	32.7591	0.484202	75.8182	NAM RIL
17RSW-NAM_A	SCEP33-017	2.90616	26.125	0.967413	75.7471	NAM RIL
17RSW-NAM_A	SCEP33-019	3.77267	35.5573	0.483481	75.9977	NAM RIL
17RSW-NAM_A	SCEP33-020	3.01804	33.1059	0.224001	76.9478	NAM RIL
17RSW-NAM_A	SCEP33-033	4.39559	36.7296	0.322007	75.3566	NAM RIL
17RSW-NAM_A	SCEP33-035	4.18236	32.4614	0.530051	74.3756	NAM RIL
17RSW-NAM_A	SCEP33-037	3.57696	35.2856	0.408093	73.8059	NAM RIL
17RSW-NAM_A	SCEP34-001	4.59421	38.4351	0.430461	NA	NA
17RSW-NAM_A	SCEP34-002	3.67231	37.1085	0.5059	75.9189	NAM RIL
17RSW-NAM_A	SCEP34-003	3.67666	38.6828	0.519055	NA	NA
17RSW-NAM_A	SCEP34-004	4.245	39.9496	0.430466	NA	NA
17RSW-NAM_A	SCEP34-005	3.82522	36.2567	0.430527	75.7853	NAM RIL
17RSW-NAM_A	SCEP34-008	3.58154	35.8297	0.371275	76.0102	NAM RIL
17RSW-NAM_A	SCEP34-009	3.98337	36.0024	0.501332	NA	NA
17RSW-NAM_A	SCEP34-010	3.66788	36.318	0.493069	75.3359	NAM RIL
17RSW-NAM_A	SCEP34-012	3.74698	39.1977	0.377746	75.7014	NAM RIL
17RSW-NAM_A	SCEP34-013	3.84618	37.1688	0.462382	75.9357	NAM RIL
17RSW-NAM_A	SCEP34-014	3.8578	38.9835	0.590768	NA	NA
17RSW-NAM_A	SCEP34-016	3.85414	36.7113	0.416662	76.1758	NAM RIL
17RSW-NAM_A	SCEP34-017	4.00851	37.359	0.359067	76.2669	NAM RIL
17RSW-NAM_A	SCEP34-019	4.11033	39.912	0.415526	NA	NA
17RSW-NAM_A	SCEP34-020	3.63089	36.8312	0.50267	76.2246	NAM RIL
17RSW-NAM_A	SCEP34-021	3.82607	40.4214	0.654725	NA	NA
17RSW-NAM_A	SCEP34-022	3.79826	34.2054	0.530413	75.1236	NAM RIL
17RSW-NAM_A	SCEP34-023	3.54381	34.477	0.465765	74.72	NAM RIL
17RSW-NAM_A	SCEP34-024	3.63504	35.7628	0.480738	75.6188	NAM RIL
17RSW-NAM_A	SCEP35-001	3.04429	31.8246	0.709499	NA	NA
17RSW-NAM_A	SCEP35-002	3.82339	NA	0.485769	76.1541	NAM RIL
17RSW-NAM_A	SCEP35-003	3.18687	33.0507	0.468662	NA	NA
17RSW-NAM_A	SCEP35-004	3.48702	33.0434	0.322435	NA	NA
17RSW-NAM_A	SCEP35-005	3.60245	NA	0.75396	75.0746	NAM RIL
17RSW-NAM_A	SCEP35-006	4.19575	35.546	0.387323	NA	NA
17RSW-NAM_A	SCEP35-007	3.2284	NA	0.361555	75.7812	NAM RIL
17RSW-NAM_A	SCEP35-008	3.87446	35.2891	0.417785	NA	NA
17RSW-NAM_A	SCEP35-009	3.12081	34.196	0.461151	NA	NA
17RSW-NAM_A	SCEP35-011	3.40071	32.386	0.56337	NA	NA
17RSW-NAM_A	SCEP35-012	3.46053	33.0713	0.522947	NA	NA
17RSW-NAM_A	SCEP35-013	3.75727	34.0674	0.383569	NA	NA
17RSW-NAM_A	SCEP35-014	3.69847	37.7411	0.377562	NA	NA
17RSW-NAM_A	SCEP35-015	3.83224	33.9369	0.522074	NA	NA
17RSW-NAM_A	SCEP35-016	3.77288	32.8149	0.447152	NA	NA
17RSW-NAM_A	SCEP35-017	3.88881	NA	0.742536	75.6923	NAM RIL
17RSW-NAM_A	SCEP35-018	3.2798	31.2541	0.346391	NA	NA
17RSW-NAM_A	SCEP35-020	3.31392	33.3113	0.439902	NA	NA
17RSW-NAM_A	SCEP35-021	3.38179	NA	0.435633	76.0625	NAM RIL
17RSW-NAM_A	SCEP35-022	3.93101	34.8136	0.376582	NA	NA
17RSW-NAM_A	SCEP35-024	4.01023	34.951	0.425664	NA	NA
17RSW-NAM_A	SCEP36-001	3.68012	34.3401	0.485462	NA	NA
17RSW-NAM_A	SCEP36-002	3.61909	34.8076	0.512802	75.8943	NAM RIL
17RSW-NAM_A	SCEP36-004	3.65592	33.0006	0.318947	75.9331	NAM RIL
17RSW-NAM_A	SCEP36-005	3.80566	34.9481	0.307668	76.0468	NAM RIL
17RSW-NAM_A	SCEP36-006	3.87321	34.8808	0.429481	75.822	NAM RIL
17RSW-NAM_A	SCEP36-007	3.67649	33.7751	0.398967	75.4443	NAM RIL
17RSW-NAM_A	SCEP36-008	3.75744	34.0929	0.31062	75.5659	NAM RIL
17RSW-NAM_A	SCEP36-010	3.4922	33.6902	0.404448	75.8247	NAM RIL
17RSW-NAM_A	SCEP36-011	3.58351	34.3615	0.300419	75.9429	NAM RIL
17RSW-NAM_A	SCEP36-012	3.84782	35.5472	0.29339	76.0229	NAM RIL
17RSW-NAM_A	SCEP36-013	3.56229	34.6734	0.347061	76.0722	NAM RIL
17RSW-NAM_A	SCEP36-014	3.82655	36.1427	0.444122	75.742	NAM RIL
17RSW-NAM_A	SCEP36-015	3.71597	37.3714	0.508001	76.1794	NAM RIL
17RSW-NAM_A	SCEP36-017	3.36894	34.3306	0.381996	NA	NA
17RSW-NAM_A	SCEP36-018	3.68143	37.1594	0.311917	75.6508	NAM RIL
17RSW-NAM_A	SCEP36-019	3.64205	33.8047	0.363231	NA	NA
17RSW-NAM_A	SCEP36-020	3.9564	35.9416	0.312322	NA	NA
17RSW-NAM_A	SCEP36-021	3.92843	35.5149	0.324339	NA	NA
17RSW-NAM_A	SCEP36-022	3.95222	34.2265	0.303913	NA	NA
17RSW-NAM_A	SCEP36-023	4.15705	39.749	0.301108	NA	NA
17RSW-NAM_A	SCEP36-024	3.41099	36.5665	0.325502	NA	NA
17RSW-NAM_A	SCEP37-001	3.96948	33.7688	0.599572	76.1474	NAM RIL
17RSW-NAM_A	SCEP37-003	3.83986	36.6224	0.423789	74.4231	NAM RIL
17RSW-NAM_A	SCEP37-004	3.92291	35.0922	0.548939	75.5803	NAM RIL
17RSW-NAM_A	SCEP37-005	3.88405	33.5923	0.454998	72.3278	NAM RIL
17RSW-NAM_A	SCEP37-006	3.77354	33.9603	0.448425	74.8335	NAM RIL
17RSW-NAM_A	SCEP37-007	4.50972	35.382	0.385198	NA	NA
17RSW-NAM_A	SCEP37-008	3.76874	39.8978	0.734386	76.0937	NAM RIL
17RSW-NAM_A	SCEP37-009	4.12772	36.2155	0.396738	NA	NA
17RSW-NAM_A	SCEP37-011	3.85833	32.9275	0.479136	NA	NA
17RSW-NAM_A	SCEP37-012	4.03734	46.6189	0.209295	78.1492	NAM RIL
17RSW-NAM_A	SCEP37-013	4.20745	34.4445	0.553499	NA	NA
17RSW-NAM_A	SCEP37-015	3.96956	35.0485	0.25446	76.3375	NAM RIL
17RSW-NAM_A	SCEP37-018	4.15553	35.7489	0.241869	72.599	NAM RIL
17RSW-NAM_A	SCEP37-019	2.52994	37.849	0.195883	73.4546	NAM RIL
17RSW-NAM_A	SCEP37-020	3.8764	37.8705	0.394393	74.599	NAM RIL
17RSW-NAM_A	SCEP37-021	3.86782	36.6771	0.265424	73.0231	NAM RIL
17RSW-NAM_A	SCEP37-023	3.91475	33.286	1.00423	74.0728	NAM RIL
17RSW-NAM_A	SCEP37-024	3.79771	37.3173	0.510184	NA	NA
17RSW-NAM_A	SCEP38-001	3.78157	31.7204	0.460521	75.7192	NAM RIL
17RSW-NAM_A	SCEP38-002	3.2675	31.6919	0.525173	75.1339	NAM RIL
17RSW-NAM_A	SCEP38-003	4.01315	36.3401	0.346752	76.7449	NAM RIL
17RSW-NAM_A	SCEP38-004	3.83632	33.3776	0.448204	74.4056	NAM RIL
17RSW-NAM_A	SCEP38-005	3.81798	39.3512	0.425968	76.4616	NAM RIL
17RSW-NAM_A	SCEP38-006	3.66953	37.1204	0.361317	75.4869	NAM RIL
17RSW-NAM_A	SCEP38-007	3.73667	36.0411	0.426387	74.4355	NAM RIL
17RSW-NAM_A	SCEP38-008	3.25073	35.1087	0.379254	74.0899	NAM RIL
17RSW-NAM_A	SCEP38-009	3.01241	35.9504	0.4821	NA	NA
17RSW-NAM_A	SCEP38-010	4.12588	35.5269	0.372798	78.2559	NAM RIL
[truncated: 21,023 more rows]

## Sheet: Supplementary Table 5.
Pyramiding allelic combinations
Trait	ID	Chromosome	Position	Pvalue	R2	REF	ALT	GLEP01-001	GLEP01-002	GLEP01-003	GLEP01-004	GLEP01-005	GLEP01-006	GLEP01-007	GLEP01-008	GLEP01-009	GLEP01-010	GLEP01-011	GLEP01-012	GLEP01-013	GLEP01-014	GLEP01-015	GLEP01-016	GLEP01-017	GLEP01-018	GLEP01-019	GLEP01-020	GLEP01-021	GLEP01-022	GLEP01-023	GLEP01-024	GLEP02-001	GLEP02-002	GLEP02-003	GLEP02-004	GLEP02-005	GLEP02-006	GLEP02-007	GLEP02-008	GLEP02-009	GLEP02-010	GLEP02-011	GLEP02-012	GLEP02-013	GLEP02-014	GLEP02-015	GLEP02-016	GLEP02-017	GLEP02-018
Yield:.	NRGV3_scaffold76358-1|TaGBSv1-10244_2156955_66375368:.	2B:.	66375368:.	1.92e-17:.	6.086818296:.	0:.	1:.	1/1:.	1/1:.	0/0:.	1/1:.	1/1:.	0/0:.	1/1:.	1/1:.	1/1:.	1/1:.	0/0:.	0/0:.	0/0:.	1/1:.	0/0:.	1/1:.	0/1:.	0/0:.	1/1:.	0/0:.	1/1:.	0/0:.	1/1:.	1/1:.	1/1:.	1/1:.	1/1:.	0/0:.	1/1:.	1/1:.	1/1:.	1/1:.	1/1:.	1/1:.	1/1:.	1/1:.	1/1:.	1/1:.	1/1:.	1/1:.	1/1:.	1/1:.
Yield:.	Block_6B_728342098_728342200:.	6B:.	728342098:.	3.28e-09:.	3.016398451:.	0:.	1:.	0/0:.	0/0:.	0/0:.	0/0:.	0/0:.	0/0:.	0/0:.	0/0:.	0/0:.	0/0:.	0/0:.	0/0:.	0/0:.	0/0:.	0/0:.	0/0:.	0/0:.	0/0:.	0/0:.	0/0:.	0/0:.	1/1:.	0/0:.	0/0:.	0/0:.	0/0:.	0/0:.	0/0:.	0/0:.	0/0:.	0/0:.	0/0:.	0/0:.	0/0:.	0/0:.	0/0:.	0/0:.	0/0:.	0/0:.	0/0:.	0/0:.	0/0:.
Yield:.	Block_4B_628802049_628802086:.	4B:.	628802049:.	2.85e-08:.	2.643143837:.	0:.	1:.	0/0:.	0/0:.	0/0:.	0/0:.	0/0:.	0/0:.	0/0:.	0/0:.	0/0:.	0/0:.	0/0:.	0/0:.	0/0:.	0/0:.	0/0:.	0/0:.	0/0:.	0/0:.	0/0:.	0/0:.	0/0:.	0/0:.	0/0:.	0/0:.	0/0:.	0/0:.	0/0:.	0/0:.	0/0:.	0/0:.	0/0:.	0/0:.	0/0:.	0/0:.	0/0:.	0/0:.	0/0:.	0/0:.	0/0:.	0/0:.	0/0:.	0/0:.
Yield:.	Block_2B_648514737_648514763:.	2B:.	648514737:.	1.13e-06:.	2.673311124:.	0:.	1,2:.	2/2:.	2/2:.	0/0:.	0/0:.	2/2:.	2/2:.	2/2:.	0/0:.	2/2:.	2/2:.	2/2:.	0/0:.	2/2:.	2/2:.	2/2:.	2/2:.	0/0:.	2/2:.	0/0:.	2/2:.	2/2:.	2/2:.	0/0:.	0/0:.	0/0:.	0/0:.	0/0:.	0/0:.	0/0:.	0/0:.	0/0:.	0/0:.	0/0:.	0/0:.	0/0:.	0/0:.	0/0:.	0/0:.	0/0:.	0/0:.	0/0:.	0/0:.
Yield:.	Block_1B_380392188_380392255:.	1B:.	380392188:.	1.22e-06:.	2.019965004:.	0:.	1:.	0/0:.	0/0:.	0/0:.	0/0:.	0/0:.	0/0:.	0/0:.	0/0:.	0/0:.	0/0:.	0/0:.	0/0:.	0/0:.	0/0:.	0/0:.	0/0:.	0/0:.	0/0:.	0/0:.	0/0:.	0/0:.	0/0:.	0/0:.	0/0:.	0/0:.	1/1:.	0/0:.	1/1:.	1/1:.	0/0:.	0/0:.	1/1:.	1/1:.	1/1:.	1/1:.	1/1:.	0/0:.	1/1:.	1/1:.	0/0:.	0/0:.	0/0:.
Yield:.	Block_7A_7171872_7208563:.	7A:.	7171872:.	2.02e-06:.	4.765732007:.	0:.	1,2,3,4,5,6,7,8,9,10,11:.	2/2:.	2/2:.	2/2:.	2/2:.	2/2:.	2/2:.	2/2:.	2/2:.	2/2:.	2/2:.	2/2:.	2/2:.	2/2:.	2/2:.	2/2:.	2/2:.	2/2:.	2/2:.	2/2:.	2/2:.	2/2:.	2/2:.	2/2:.	2/2:.	0/0:.	0/0:.	0/0:.	0/0:.	0/0:.	0/0:.	0/0:.	0/0:.	0/0:.	0/0:.	0/0:.	0/0:.	0/0:.	0/0:.	0/0:.	0/0:.	0/0:.	0/0:.
Yield:.	NRGV3_scaffold115614|TaGBSv1-1099_274561_617787002:.	6A:.	617787002:.	6.79e-06:.	1.715079213:.	0:.	1:.	1/1:.	1/1:.	1/1:.	0/0:.	1/1:.	0/0:.	1/1:.	1/1:.	0/0:.	1/1:.	0/0:.	0/0:.	1/1:.	0/0:.	0/0:.	0/0:.	0/0:.	1/1:.	0/0:.	0/0:.	0/0:.	1/1:.	0/0:.	1/1:.	1/1:.	0/0:.	1/1:.	1/1:.	1/1:.	0/0:.	1/1:.	1/1:.	1/1:.	1/1:.	1/1:.	0/0:.	0/0:.	0/0:.	1/1:.	1/1:.	0/0:.	1/1:.
Yield:.	Block_Unknown_32182938_32183076:.	Unknown:.	32182938:.	9.24e-06:.	1.655342935:.	0:.	1:.	0/0:.	0/0:.	0/0:.	0/0:.	0/0:.	0/0:.	0/0:.	0/0:.	0/0:.	0/0:.	0/0:.	0/0:.	0/0:.	0/0:.	0/0:.	0/0:.	0/0:.	0/0:.	0/0:.	0/0:.	0/0:.	0/0:.	0/0:.	0/0:.	0/0:.	0/0:.	0/0:.	1/1:.	0/0:.	0/0:.	0/0:.	0/0:.	0/0:.	0/0:.	0/0:.	0/0:.	0/0:.	0/0:.	0/0:.	0/0:.	1/1:.	0/0:.
Yield:.	Block_6A_18574198_18574260:.	6A:.	18574198:.	4.17e-06:.	2.31565492:.	0:.	1,2:.	2/2:.	2/2:.	0/0:.	2/2:.	0/0:.	0/0:.	0/0:.	2/2:.	0/0:.	0/0:.	0/0:.	0/0:.	0/0:.	0/0:.	0/0:.	0/0:.	0/0:.	0/0:.	0/0:.	0/0:.	2/2:.	0/0:.	0/0:.	0/0:.	0/0:.	0/0:.	0/0:.	0/0:.	0/0:.	0/0:.	0/0:.	0/0:.	0/0:.	0/0:.	0/0:.	0/0:.	0/0:.	0/0:.	0/0:.	0/0:.	0/0:.	0/0:.
Yield:.	NRGV3_scaffold145916|TaGBSv1-2740_4366302_712188478:.	7B:.	712188478:.	1.33e-05:.	1.570493799:.	0:.	1:.	1/1:.	0/0:.	1/1:.	0/0:.	1/1:.	0/0:.	1/1:.	0/0:.	0/0:.	1/1:.	1/1:.	0/0:.	1/1:.	1/1:.	1/1:.	0/0:.	1/1:.	0/0:.	0/0:.	0/0:.	1/1:.	0/0:.	0/0:.	1/1:.	1/1:.	0/0:.	1/1:.	0/0:.	0/0:.	1/1:.	1/1:.	1/1:.	0/0:.	1/1:.	1/1:.	1/1:.	1/1:.	0/0:.	1/1:.	1/1:.	1/1:.	1/1:.
Yield:.	NRGV3_scaffold51112|TaGBSv1-3541_367393_20667548:.	1D:.	20667548:.	7.82e-05:.	1.373310855:.	0:.	1:.	0/0:.	0/0:.	0/0:.	0/0:.	0/0:.	0/0:.	0/0:.	0/0:.	0/0:.	0/0:.	0/0:.	0/0:.	0/0:.	0/0:.	0/0:.	0/0:.	0/0:.	0/0:.	0/0:.	0/0:.	0/0:.	0/0:.	0/0:.	0/0:.	0/0:.	0/0:.	0/0:.	0/0:.	0/0:.	0/0:.	0/0:.	0/0:.	0/0:.	0/0:.	0/0:.	0/0:.	0/0:.	0/0:.	0/0:.	0/0:.	0/0:.	0/0:.
Yield:.	Block_2D_66027908_66043058:.	2D:.	66027908:.	9.28e-05:.	1.669564101:.	0:.	1,2:.	0/0:.	0/0:.	0/0:.	0/0:.	0/0:.	0/0:.	0/0:.	0/0:.	0/0:.	0/0:.	0/0:.	0/0:.	0/0:.	0/0:.	0/0:.	0/0:.	0/0:.	0/0:.	0/0:.	0/0:.	0/0:.	0/0:.	0/0:.	0/0:.	0/0:.	0/0:.	0/0:.	0/0:.	0/0:.	0/0:.	0/0:.	0/0:.	0/0:.	0/0:.	0/0:.	0/0:.	0/0:.	0/0:.	0/0:.	0/0:.	0/0:.	0/0:.
Yield:.	Block_2D_649542127_649542203:.	2D:.	649542127:.	0.000135538:.	1.225024946:.	0:.	1:.	0/0:.	0/0:.	0/0:.	0/0:.	0/0:.	0/0:.	0/0:.	0/0:.	0/0:.	0/0:.	0/0:.	0/0:.	0/0:.	0/0:.	0/0:.	0/0:.	0/0:.	0/0:.	0/0:.	0/0:.	0/0:.	0/0:.	0/0:.	0/0:.	0/0:.	0/0:.	0/0:.	0/0:.	0/0:.	0/0:.	0/0:.	0/0:.	0/0:.	0/0:.	0/0:.	0/0:.	0/0:.	0/0:.	0/0:.	0/0:.	0/0:.	0/0:.
Yield:.	NRGV3_scaffold37728|TaGBSv1-6121_2702459_448350900:.	7A:.	448350900:.	0.000158037:.	1.265439009:.	0:.	1:.	0/0:.	0/0:.	0/0:.	0/0:.	0/0:.	0/0:.	0/0:.	0/0:.	0/0:.	0/0:.	0/0:.	0/0:.	0/0:.	0/0:.	0/0:.	0/0:.	0/0:.	0/0:.	0/0:.	0/0:.	0/0:.	1/1:.	0/0:.	0/0:.	0/0:.	0/0:.	0/0:.	1/1:.	0/0:.	0/0:.	0/0:.	0/0:.	0/0:.	0/0:.	0/0:.	0/0:.	0/0:.	0/0:.	0/0:.	0/0:.	0/0:.	0/0:.
Yield:.	Block_4A_717784244_717784255:.	4A:.	717784244:.	0.000156782:.	1.59853403:.	0:.	1,2:.	0/0:.	0/0:.	0/0:.	1/1:.	0/0:.	1/1:.	0/0:.	1/1:.	0/0:.	1/0:.	1/1:.	0/0:.	1/1:.	0/0:.	0/0:.	0/0:.	0/0:.	0/0:.	1/1:.	0/0:.	0/0:.	1/1:.	0/0:.	0/0:.	0/0:.	0/0:.	0/0:.	0/0:.	0/0:.	0/0:.	0/0:.	0/0:.	0/0:.	0/0:.	0/0:.	0/0:.	0/0:.	0/0:.	0/0:.	0/0:.	0/0:.	0/0:.
Yield:.	Block_6B_720049945_720049994:.	6B:.	720049945:.	0.000310339:.	1.26933764:.	0:.	1,2:.	0/0:.	0/0:.	1/1:.	1/1:.	1/1:.	0/0:.	0/0:.	1/1:.	1/1:.	1/1:.	0/0:.	1/1:.	1/1:.	0/0:.	0/0:.	0/0:.	1/1:.	0/0:.	0/0:.	0/0:.	1/1:.	0/0:.	1/1:.	1/1:.	1/1:.	1/1:.	1/1:.	0/0:.	1/1:.	1/1:.	0/0:.	0/0:.	0/0:.	1/1:.	1/1:.	1/1:.	1/1:.	0/0:.	0/0:.	0/0:.	0/1:.	1/1:.
Yield:.	NRGV3_scaffold56324|TaGBSv1-8354_5137362_159661590:.	2B:.	159661590:.	0.000240759:.	1.063438624:.	0:.	1:.	0/0:.	0/0:.	0/0:.	0/0:.	0/0:.	0/0:.	0/0:.	0/0:.	0/0:.	0/0:.	0/0:.	0/0:.	0/0:.	0/0:.	0/0:.	0/0:.	0/0:.	0/0:.	0/0:.	0/0:.	0/0:.	0/0:.	0/0:.	0/0:.	0/0:.	0/0:.	0/0:.	0/0:.	0/0:.	0/0:.	0/0:.	0/0:.	1/1:.	0/0:.	0/0:.	0/0:.	0/0:.	0/0:.	0/0:.	0/0:.	0/0:.	0/0:.
Yield:.	Block_7A_713738565_713738650:.	7A:.	713738565:.	0.000318925:.	1.569060221:.	0:.	1,2:.	2/2:.	2/2:.	2/2:.	2/2:.	2/2:.	2/2:.	2/2:.	2/2:.	2/2:.	0/0:.	2/2:.	0/0:.	0/0:.	2/2:.	0/0:.	2/2:.	0/0:.	2/2:.	2/2:.	2/2:.	2/2:.	0/0:.	2/2:.	2/2:.	0/0:.	2/2:.	2/2:.	2/2:.	2/2:.	2/2:.	2/2:.	2/2:.	2/2:.	2/2:.	2/2:.	2/2:.	0/0:.	2/2:.	2/2:.	0/0:.	2/2:.	2/2:.
Yield:.	NRGV3_scaffold2846|TaGBSv1-5040_709083_1809363:.	3D:.	1809363:.	0.000675027:.	1.012812749:.	0:.	1:.	0/0:.	0/0:.	0/0:.	0/0:.	0/0:.	0/0:.	0/0:.	0/1:.	0/0:.	0/0:.	0/0:.	0/0:.	0/0:.	0/0:.	0/0:.	0/1:.	1/1:.	0/0:.	0/0:.	0/0:.	0/0:.	0/0:.	0/0:.	0/0:.	1/1:.	0/0:.	0/0:.	0/0:.	0/0:.	0/0:.	0/0:.	0/0:.	0/0:.	0/0:.	0/0:.	1/1:.	0/0:.	0/0:.	0/0:.	0/0:.	1/1:.	0/0:.
Yield:.	Block_4D_3710767_3712277:.	4D:.	3710767:.	0.000683441:.	1.345371635:.	0:.	1,2,3:.	0/0:.	0/0:.	0/0:.	0/0:.	0/0:.	0/0:.	0/0:.	0/0:.	0/0:.	0/0:.	0/0:.	0/0:.	0/0:.	0/0:.	0/0:.	0/0:.	0/0:.	0/0:.	0/0:.	0/0:.	0/0:.	0/0:.	0/0:.	0/0:.	0/0:.	0/0:.	0/0:.	0/0:.	0/0:.	0/0:.	0/0:.	0/0:.	0/0:.	0/0:.	0/0:.	0/0:.	0/0:.	0/0:.	0/0:.	0/0:.	0/0:.	0/0:.
Yield:.	NRGV3_scaffold86497|TaGBSv1-11214_4961657_455373706:.	6B:.	455373706:.	0.000632695:.	0.972969786:.	0:.	1:.	1/1:.	1/1:.	1/1:.	1/1:.	1/1:.	1/1:.	1/1:.	1/1:.	1/1:.	1/1:.	1/1:.	1/1:.	1/1:.	1/1:.	1/1:.	1/1:.	1/1:.	1/1:.	1/1:.	1/1:.	1/1:.	1/1:.	1/1:.	1/1:.	1/1:.	1/1:.	1/1:.	1/1:.	1/1:.	1/1:.	1/1:.	1/1:.	1/1:.	1/1:.	1/1:.	1/1:.	1/1:.	1/1:.	1/1:.	1/1:.	1/1:.	1/1:.
Yield:.	Block_6A_90201989_90202010:.	6A:.	90201989:.	0.00060499:.	1.1621651:.	0:.	1,2,3:.	0/0:.	0/0:.	0/0:.	0/0:.	0/0:.	0/0:.	0/0:.	0/0:.	0/0:.	0/0:.	0/0:.	0/0:.	0/0:.	0/0:.	0/0:.	0/0:.	0/0:.	0/0:.	0/0:.	0/0:.	0/0:.	0/0:.	0/0:.	0/0:.	0/0:.	0/0:.	0/0:.	0/0:.	0/0:.	0/0:.	0/0:.	0/0:.	0/0:.	0/0:.	0/0:.	0/0:.	0/0:.	0/0:.	0/0:.	0/0:.	0/0:.	0/0:.
Yield:.	Block_3B_201138079_201138188:.	3B:.	201138079:.	0.000839365:.	0.982014144:.	0:.	1:.	0/0:.	0/0:.	0/0:.	0/0:.	0/0:.	0/0:.	0/0:.	0/0:.	0/0:.	0/0:.	0/0:.	0/0:.	0/0:.	0/0:.	0/0:.	0/0:.	0/0:.	0/0:.	0/0:.	0/0:.	0/0:.	0/0:.	0/0:.	0/0:.	0/0:.	0/0:.	0/0:.	0/0:.	0/0:.	0/0:.	0/0:.	0/0:.	0/0:.	0/0:.	0/0:.	0/0:.	0/0:.	0/0:.	0/0:.	0/0:.	0/0:.	0/0:.
Pyramiding allele effects combination
Trait	ID	Chromosome	Position	Pvalue	R2	REF	ALT	GLEP01-001	GLEP01-002	GLEP01-003	GLEP01-004	GLEP01-005	GLEP01-006	GLEP01-007	GLEP01-008	GLEP01-009	GLEP01-010	GLEP01-011	GLEP01-012	GLEP01-013	GLEP01-014	GLEP01-015	GLEP01-016	GLEP01-017	GLEP01-018	GLEP01-019	GLEP01-020	GLEP01-021	GLEP01-022	GLEP01-023	GLEP01-024	GLEP02-001	GLEP02-002	GLEP02-003	GLEP02-004	GLEP02-005	GLEP02-006	GLEP02-007	GLEP02-008	GLEP02-009	GLEP02-010	GLEP02-011	GLEP02-012	GLEP02-013	GLEP02-014	GLEP02-015	GLEP02-016	GLEP02-017	GLEP02-018
Yield:.	NRGV3_scaffold76358-1|TaGBSv1-10244_2156955_66375368:.	2B:.	66375368:.	1.92e-17:.	6.086818296:.	0:.	1:.	0.0631312	0.0631312	-0.0293675	0.0631312	0.0631312	-0.0293675	0.0631312	0.0631312	0.0631312	0.0631312	-0.0293675	-0.0293675	-0.0293675	0.0631312	-0.0293675	0.0631312	-0.0337637	-0.0293675	0.0631312	-0.0293675	0.0631312	-0.0293675	0.0631312	0.0631312	0.0631312	0.0631312	0.0631312	-0.0293675	0.0631312	0.0631312	0.0631312	0.0631312	0.0631312	0.0631312	0.0631312	0.0631312	0.0631312	0.0631312	0.0631312	0.0631312	0.0631312	0.0631312
Yield:.	Block_6B_728342098_728342200:.	6B:.	728342098:.	3.28e-09:.	3.016398451:.	0:.	1:.	-0.123282	-0.123282	-0.123282	-0.123282	-0.123282	-0.123282	-0.123282	-0.123282	-0.123282	-0.123282	-0.123282	-0.123282	-0.123282	-0.123282	-0.123282	-0.123282	-0.123282	-0.123282	-0.123282	-0.123282	-0.123282	0.040571	-0.123282	-0.123282	-0.123282	-0.123282	-0.123282	-0.123282	-0.123282	-0.123282	-0.123282	-0.123282	-0.123282	-0.123282	-0.123282	-0.123282	-0.123282	-0.123282	-0.123282	-0.123282	-0.123282	-0.123282
Yield:.	Block_4B_628802049_628802086:.	4B:.	628802049:.	2.85e-08:.	2.643143837:.	0:.	1:.	0.133727	0.133727	0.133727	0.133727	0.133727	0.133727	0.133727	0.133727	0.133727	0.133727	0.133727	0.133727	0.133727	0.133727	0.133727	0.133727	0.133727	0.133727	0.133727	0.133727	0.133727	0.133727	0.133727	0.133727	0.133727	0.133727	0.133727	0.133727	0.133727	0.133727	0.133727	0.133727	0.133727	0.133727	0.133727	0.133727	0.133727	0.133727	0.133727	0.133727	0.133727	0.133727
Yield:.	Block_2B_648514737_648514763:.	2B:.	648514737:.	1.13e-06:.	2.673311124:.	0:.	1,2:.	-0.116311	-0.116311	-0.0260491	-0.0260491	-0.116311	-0.116311	-0.116311	-0.0260491	-0.116311	-0.116311	-0.116311	-0.0260491	-0.116311	-0.116311	-0.116311	-0.116311	-0.0260491	-0.116311	-0.0260491	-0.116311	-0.116311	-0.116311	-0.0260491	-0.0260491	-0.0260491	-0.0260491	-0.0260491	-0.0260491	-0.0260491	-0.0260491	-0.0260491	-0.0260491	-0.0260491	-0.0260491	-0.0260491	-0.0260491	-0.0260491	-0.0260491	-0.0260491	-0.0260491	-0.0260491	-0.0260491
Yield:.	Block_1B_380392188_380392255:.	1B:.	380392188:.	1.22e-06:.	2.019965004:.	0:.	1:.	0.0388693	0.0388693	0.0388693	0.0388693	0.0388693	0.0388693	0.0388693	0.0388693	0.0388693	0.0388693	0.0388693	0.0388693	0.0388693	0.0388693	0.0388693	0.0388693	0.0388693	0.0388693	0.0388693	0.0388693	0.0388693	0.0388693	0.0388693	0.0388693	0.0388693	-0.0270737	0.0388693	-0.0270737	-0.0270737	0.0388693	0.0388693	-0.0270737	-0.0270737	-0.0270737	-0.0270737	-0.0270737	0.0388693	-0.0270737	-0.0270737	0.0388693	0.0388693	0.0388693
Yield:.	Block_7A_7171872_7208563:.	7A:.	7171872:.	2.02e-06:.	4.765732007:.	0:.	1,2,3,4,5,6,7,8,9,10,11:.	-0.040222	-0.040222	-0.040222	-0.040222	-0.040222	-0.040222	-0.040222	-0.040222	-0.040222	-0.040222	-0.040222	-0.040222	-0.040222	-0.040222	-0.040222	-0.040222	-0.040222	-0.040222	-0.040222	-0.040222	-0.040222	-0.040222	-0.040222	-0.040222	-0.0110821	-0.0110821	-0.0110821	-0.0110821	-0.0110821	-0.0110821	-0.0110821	-0.0110821	-0.0110821	-0.0110821	-0.0110821	-0.0110821	-0.0110821	-0.0110821	-0.0110821	-0.0110821	-0.0110821	-0.0110821
Yield:.	NRGV3_scaffold115614|TaGBSv1-1099_274561_617787002:.	6A:.	617787002:.	6.79e-06:.	1.715079213:.	0:.	1:.	0.181336	0.181336	0.181336	0.205421	0.181336	0.205421	0.181336	0.181336	0.205421	0.181336	0.205421	0.205421	0.181336	0.205421	0.205421	0.205421	0.205421	0.181336	0.205421	0.205421	0.205421	0.181336	0.205421	0.181336	0.181336	0.205421	0.181336	0.181336	0.181336	0.205421	0.181336	0.181336	0.181336	0.181336	0.181336	0.205421	0.205421	0.205421	0.181336	0.181336	0.205421	0.181336
Yield:.	Block_Unknown_32182938_32183076:.	Unknown:.	32182938:.	9.24e-06:.	1.655342935:.	0:.	1:.	0.0476162	0.0476162	0.0476162	0.0476162	0.0476162	0.0476162	0.0476162	0.0476162	0.0476162	0.0476162	0.0476162	0.0476162	0.0476162	0.0476162	0.0476162	0.0476162	0.0476162	0.0476162	0.0476162	0.0476162	0.0476162	0.0476162	0.0476162	0.0476162	0.0476162	0.0476162	0.0476162	0.0773811	0.0476162	0.0476162	0.0476162	0.0476162	0.0476162	0.0476162	0.0476162	0.0476162	0.0476162	0.0476162	0.0476162	0.0476162	0.0773811	0.0476162
Yield:.	Block_6A_18574198_18574260:.	6A:.	18574198:.	4.17e-06:.	2.31565492:.	0:.	1,2:.	0.0685683	0.0685683	-0.0143893	0.0685683	-0.0143893	-0.0143893	-0.0143893	0.0685683	-0.0143893	-0.0143893	-0.0143893	-0.0143893	-0.0143893	-0.0143893	-0.0143893	-0.0143893	-0.0143893	-0.0143893	-0.0143893	-0.0143893	0.0685683	-0.0143893	-0.0143893	-0.0143893	-0.0143893	-0.0143893	-0.0143893	-0.0143893	-0.0143893	-0.0143893	-0.0143893	-0.0143893	-0.0143893	-0.0143893	-0.0143893	-0.0143893	-0.0143893	-0.0143893	-0.0143893	-0.0143893	-0.0143893	-0.0143893
Yield:.	NRGV3_scaffold145916|TaGBSv1-2740_4366302_712188478:.	7B:.	712188478:.	1.33e-05:.	1.570493799:.	0:.	1:.	0.0224877	-0.018425	0.0224877	-0.018425	0.0224877	-0.018425	0.0224877	-0.018425	-0.018425	0.0224877	0.0224877	-0.018425	0.0224877	0.0224877	0.0224877	-0.018425	0.0224877	-0.018425	-0.018425	-0.018425	0.0224877	-0.018425	-0.018425	0.0224877	0.0224877	-0.018425	0.0224877	-0.018425	-0.018425	0.0224877	0.0224877	0.0224877	-0.018425	0.0224877	0.0224877	0.0224877	0.0224877	-0.018425	0.0224877	0.0224877	0.0224877	0.0224877
Yield:.	NRGV3_scaffold51112|TaGBSv1-3541_367393_20667548:.	1D:.	20667548:.	7.82e-05:.	1.373310855:.	0:.	1:.	0.0769125	0.0769125	0.0769125	0.0769125	0.0769125	0.0769125	0.0769125	0.0769125	0.0769125	0.0769125	0.0769125	0.0769125	0.0769125	0.0769125	0.0769125	0.0769125	0.0769125	0.0769125	0.0769125	0.0769125	0.0769125	0.0769125	0.0769125	0.0769125	0.0769125	0.0769125	0.0769125	0.0769125	0.0769125	0.0769125	0.0769125	0.0769125	0.0769125	0.0769125	0.0769125	0.0769125	0.0769125	0.0769125	0.0769125	0.0769125	0.0769125	0.0769125
Yield:.	Block_2D_66027908_66043058:.	2D:.	66027908:.	9.28e-05:.	1.669564101:.	0:.	1,2:.	0.0200373	0.0200373	0.0200373	0.0200373	0.0200373	0.0200373	0.0200373	0.0200373	0.0200373	0.0200373	0.0200373	0.0200373	0.0200373	0.0200373	0.0200373	0.0200373	0.0200373	0.0200373	0.0200373	0.0200373	0.0200373	0.0200373	0.0200373	0.0200373	0.0200373	0.0200373	0.0200373	0.0200373	0.0200373	0.0200373	0.0200373	0.0200373	0.0200373	0.0200373	0.0200373	0.0200373	0.0200373	0.0200373	0.0200373	0.0200373	0.0200373	0.0200373
Yield:.	Block_2D_649542127_649542203:.	2D:.	649542127:.	0.000135538:.	1.225024946:.	0:.	1:.	0.0277273	0.0277273	0.0277273	0.0277273	0.0277273	0.0277273	0.0277273	0.0277273	0.0277273	0.0277273	0.0277273	0.0277273	0.0277273	0.0277273	0.0277273	0.0277273	0.0277273	0.0277273	0.0277273	0.0277273	0.0277273	0.0277273	0.0277273	0.0277273	0.0277273	0.0277273	0.0277273	0.0277273	0.0277273	0.0277273	0.0277273	0.0277273	0.0277273	0.0277273	0.0277273	0.0277273	0.0277273	0.0277273	0.0277273	0.0277273	0.0277273	0.0277273
Yield:.	NRGV3_scaffold37728|TaGBSv1-6121_2702459_448350900:.	7A:.	448350900:.	0.000158037:.	1.265439009:.	0:.	1:.	0.0470467	0.0470467	0.0470467	0.0470467	0.0470467	0.0470467	0.0470467	0.0470467	0.0470467	0.0470467	0.0470467	0.0470467	0.0470467	0.0470467	0.0470467	0.0470467	0.0470467	0.0470467	0.0470467	0.0470467	0.0470467	0.00123142	0.0470467	0.0470467	0.0470467	0.0470467	0.0470467	0.00123142	0.0470467	0.0470467	0.0470467	0.0470467	0.0470467	0.0470467	0.0470467	0.0470467	0.0470467	0.0470467	0.0470467	0.0470467	0.0470467	0.0470467
Yield:.	Block_4A_717784244_717784255:.	4A:.	717784244:.	0.000156782:.	1.59853403:.	0:.	1,2:.	-0.0335667	-0.0335667	-0.0335667	0.0242947	-0.0335667	0.0242947	-0.0335667	0.0242947	-0.0335667	0.109518	0.0242947	-0.0335667	0.0242947	-0.0335667	-0.0335667	-0.0335667	-0.0335667	-0.0335667	0.0242947	-0.0335667	-0.0335667	0.0242947	-0.0335667	-0.0335667	-0.0335667	-0.0335667	-0.0335667	-0.0335667	-0.0335667	-0.0335667	-0.0335667	-0.0335667	-0.0335667	-0.0335667	-0.0335667	-0.0335667	-0.0335667	-0.0335667	-0.0335667	-0.0335667	-0.0335667	-0.0335667
Yield:.	Block_6B_720049945_720049994:.	6B:.	720049945:.	0.000310339:.	1.26933764:.	0:.	1,2:.	0.00331808	0.00331808	-0.0213274	-0.0213274	-0.0213274	0.00331808	0.00331808	-0.0213274	-0.0213274	-0.0213274	0.00331808	-0.0213274	-0.0213274	0.00331808	0.00331808	0.00331808	-0.0213274	0.00331808	0.00331808	0.00331808	-0.0213274	0.00331808	-0.0213274	-0.0213274	-0.0213274	-0.0213274	-0.0213274	0.00331808	-0.0213274	-0.0213274	0.00331808	0.00331808	0.00331808	-0.0213274	-0.0213274	-0.0213274	-0.0213274	0.00331808	0.00331808	0.00331808	-0.0641826	-0.0213274
Yield:.	NRGV3_scaffold56324|TaGBSv1-8354_5137362_159661590:.	2B:.	159661590:.	0.000240759:.	1.063438624:.	0:.	1:.	0.0134616	0.0134616	0.0134616	0.0134616	0.0134616	0.0134616	0.0134616	0.0134616	0.0134616	0.0134616	0.0134616	0.0134616	0.0134616	0.0134616	0.0134616	0.0134616	0.0134616	0.0134616	0.0134616	0.0134616	0.0134616	0.0134616	0.0134616	0.0134616	0.0134616	0.0134616	0.0134616	0.0134616	0.0134616	0.0134616	0.0134616	0.0134616	-0.0436169	0.0134616	0.0134616	0.0134616	0.0134616	0.0134616	0.0134616	0.0134616	0.0134616	0.0134616
Yield:.	Block_7A_713738565_713738650:.	7A:.	713738565:.	0.000318925:.	1.569060221:.	0:.	1,2:.	0.00894001	0.00894001	0.00894001	0.00894001	0.00894001	0.00894001	0.00894001	0.00894001	0.00894001	0.0320343	0.00894001	0.0320343	0.0320343	0.00894001	0.0320343	0.00894001	0.0320343	0.00894001	0.00894001	0.00894001	0.00894001	0.0320343	0.00894001	0.00894001	0.0320343	0.00894001	0.00894001	0.00894001	0.00894001	0.00894001	0.00894001	0.00894001	0.00894001	0.00894001	0.00894001	0.00894001	0.0320343	0.00894001	0.00894001	0.0320343	0.00894001	0.00894001
Yield:.	NRGV3_scaffold2846|TaGBSv1-5040_709083_1809363:.	3D:.	1809363:.	0.000675027:.	1.012812749:.	0:.	1:.	-0.0233204	-0.0233204	-0.0233204	-0.0233204	-0.0233204	-0.0233204	-0.0233204	0.00419885	-0.0233204	-0.0233204	-0.0233204	-0.0233204	-0.0233204	-0.0233204	-0.0233204	0.00419885	0.0191215	-0.0233204	-0.0233204	-0.0233204	-0.0233204	-0.0233204	-0.0233204	-0.0233204	0.0191215	-0.0233204	-0.0233204	-0.0233204	-0.0233204	-0.0233204	-0.0233204	-0.0233204	-0.0233204	-0.0233204	-0.0233204	0.0191215	-0.0233204	-0.0233204	-0.0233204	-0.0233204	0.0191215	-0.0233204
Yield:.	Block_4D_3710767_3712277:.	4D:.	3710767:.	0.000683441:.	1.345371635:.	0:.	1,2,3:.	-0.142994	-0.142994	-0.142994	-0.142994	-0.142994	-0.142994	-0.142994	-0.142994	-0.142994	-0.142994	-0.142994	-0.142994	-0.142994	-0.142994	-0.142994	-0.142994	-0.142994	-0.142994	-0.142994	-0.142994	-0.142994	-0.142994	-0.142994	-0.142994	-0.142994	-0.142994	-0.142994	-0.142994	-0.142994	-0.142994	-0.142994	-0.142994	-0.142994	-0.142994	-0.142994	-0.142994	-0.142994	-0.142994	-0.142994	-0.142994	-0.142994	-0.142994
Yield:.	NRGV3_scaffold86497|TaGBSv1-11214_4961657_455373706:.	6B:.	455373706:.	0.000632695:.	0.972969786:.	0:.	1:.	0.0251291	0.0251291	0.0251291	0.0251291	0.0251291	0.0251291	0.0251291	0.0251291	0.0251291	0.0251291	0.0251291	0.0251291	0.0251291	0.0251291	0.0251291	0.0251291	0.0251291	0.0251291	0.0251291	0.0251291	0.0251291	0.0251291	0.0251291	0.0251291	0.0251291	0.0251291	0.0251291	0.0251291	0.0251291	0.0251291	0.0251291	0.0251291	0.0251291	0.0251291	0.0251291	0.0251291	0.0251291	0.0251291	0.0251291	0.0251291	0.0251291	0.0251291
Yield:.	Block_6A_90201989_90202010:.	6A:.	90201989:.	0.00060499:.	1.1621651:.	0:.	1,2,3:.	0.104509	0.104509	0.104509	0.104509	0.104509	0.104509	0.104509	0.104509	0.104509	0.104509	0.104509	0.104509	0.104509	0.104509	0.104509	0.104509	0.104509	0.104509	0.104509	0.104509	0.104509	0.104509	0.104509	0.104509	0.104509	0.104509	0.104509	0.104509	0.104509	0.104509	0.104509	0.104509	0.104509	0.104509	0.104509	0.104509	0.104509	0.104509	0.104509	0.104509	0.104509	0.104509
Yield:.	Block_3B_201138079_201138188:.	3B:.	201138079:.	0.000839365:.	0.982014144:.	0:.	1:.	0.012843	0.012843	0.012843	0.012843	0.012843	0.012843	0.012843	0.012843	0.012843	0.012843	0.012843	0.012843	0.012843	0.012843	0.012843	0.012843	0.012843	0.012843	0.012843	0.012843	0.012843	0.012843	0.012843	0.012843	0.012843	0.012843	0.012843	0.012843	0.012843	0.012843	0.012843	0.012843	0.012843	0.012843	0.012843	0.012843	0.012843	0.012843	0.012843	0.012843	0.012843	0.012843
[truncated: 3,474 more columns]

## Sheet: Author information
Article title:	Nested Association Mapping based GWAS for grain yield and related traits in wheat grown under diverse Australian environments
Journal name:	Theoretical and Applied Genetics
Author names:	Charity Chidzanga1,2, Dan Mullan2,3, Stuart Roy1,2, Ute Baumann1,2, Melissa Garcia1,2
Affilation:	1 School of Agriculture, Food and Wine, The University of Adelaide, Waite Campus, PMB 1 Glen Osmond, Adelaide, SA, 5064, Australia 2 ARC Industrial Transformation Research Hub for Wheat in a Hot and Dry Climate, Waite Research Institute, The University of Adelaide, Glen Osmond, SA 5064, Australia 3 InterGrain, 19 Ambitious Link, Bibra Lake, WA 6163, Australia
E-Mail (corresponding author):	ute.baumann@adelaide.edu.au
